# Supplementary material for: Study on the Sleep-Improvement Effects of Hemerocallis citrina Baroni in Drosophila melanogaster and Targeted Screening to Identify Its Active Components and Mechanism
Source: Foods. 2021 Apr 17;10(4):883. doi: 10.3390/foods10040883 (PMC8072781; doi:10.3390/foods10040883)
Supplement: Supplementary file 1 [file foods-10-00883-s001.zip]

Archive with 7 entries (7 files):
- Supplementary materials/Supplementary materials.docx
- Supplementary materials/Table S1 RT-PCR primer design sequence.xlsx
- Supplementary materials/Table S2 Candidate targets for HC.xlsx
- Supplementary materials/Table S3 Therapeutic targets for sleep relaetd indications.xlsx
- Supplementary materials/Table S4 Intersection between targets of HC and target of sleep.xlsx
- Supplementary materials/Table S5 The C-T-P network topology analysis for top 20 targets.xlsx
- Supplementary materials/Table S6 The PPI network of Drosophila melanogaster constructed by intersection targets.xlsx
