# Supplementary material for: Study on the Sleep-Improvement Effects of Hemerocallis citrina Baroni in Drosophila melanogaster and Targeted Screening to Identify Its Active Components and Mechanism
Source: Foods. 2021 Apr 17;10(4):883. doi: 10.3390/foods10040883 (PMC8072781; doi:10.3390/foods10040883)
Supplement: Supplementary file 1 [file foods-10-00883-s001.zip › Supplementary materials/Table S1 RT-PCR primer design sequence.xlsx]

## Sheet: Sheet1
Table S1 RT-PCR primer design sequence
Genes	Forward primer	Reverse primer
Akt1	CGACTTGTAATAGCAGCGGCGTTA	GTGGACTTGAGCACACGACTCTC
Sod	CTTCAATCCGTATGGCAAGGAGCAT	GAGCGTAATCTTGGAGTCGGTGATG
Cat	GCGATGCGGCTTCCAATCAGT	CGAAGTGCGACATCTCATCCAGG
Ple	CCAACAGCCGACCAAGAACGATTA	GGATGCGACCCAAGGAGGAGAT
Rp49	GCCGCTTCAAGGGACAGTATCTG	AAACGCGGTTCTGCATGA
