# Supplementary material for: Study on the Sleep-Improvement Effects of Hemerocallis citrina Baroni in Drosophila melanogaster and Targeted Screening to Identify Its Active Components and Mechanism
Source: Foods. 2021 Apr 17;10(4):883. doi: 10.3390/foods10040883 (PMC8072781; doi:10.3390/foods10040883)
Supplement: Supplementary file 1 [file foods-10-00883-s001.zip › Supplementary materials/Table S2 Candidate targets for HC.xlsx]

## Sheet: Sheet1
Table S2 Candidate targets for HC
Compound name	Gene Symbol
1-Caffeoylquinic acid	AKR1B1
1-Caffeoylquinic acid	AKR1B10
1-Caffeoylquinic acid	CD274
1-Caffeoylquinic acid	PDCD1
1-Caffeoylquinic acid	TF
1-Caffeoylquinic acid	IL6
1-Caffeoylquinic acid	TNF
Chlorogenic acid	AKR1B1
Chlorogenic acid	AKR1B10
Chlorogenic acid	ADIPOQ
Chlorogenic acid	AKT1
Chlorogenic acid	ALB
Chlorogenic acid	ATP2B1
Chlorogenic acid	BCHE
Chlorogenic acid	BCL2
Chlorogenic acid	CASP3
Chlorogenic acid	CASP8
Chlorogenic acid	CASP9
Chlorogenic acid	CAT
Chlorogenic acid	CCL2
Chlorogenic acid	MB21D1
Chlorogenic acid	COMT
Chlorogenic acid	CXCL8
Chlorogenic acid	CYP2E1
Chlorogenic acid	EPX
Chlorogenic acid	GPX6
Chlorogenic acid	CYP3A43
Chlorogenic acid	SOD1
Chlorogenic acid	XDH
Chlorogenic acid	GSR
Chlorogenic acid	GOT2
Chlorogenic acid	MAPK13
Chlorogenic acid	ACHE
Chlorogenic acid	ALPPL2
Chlorogenic acid	G6PC
Chlorogenic acid	AMY2B
Chlorogenic acid	NEU2
Chlorogenic acid	GAA
Chlorogenic acid	HEXB
Chlorogenic acid	ACE
Chlorogenic acid	PRSS1
Chlorogenic acid	ARG2
Chlorogenic acid	EGR1
Chlorogenic acid	FASN
Chlorogenic acid	GCG
Chlorogenic acid	GCLC
Chlorogenic acid	GPT
Chlorogenic acid	HMOX1
Chlorogenic acid	HSD17B6
Chlorogenic acid	IFNLR1
Chlorogenic acid	IL10
Chlorogenic acid	IL4
Chlorogenic acid	IL6
Chlorogenic acid	NOS2
Chlorogenic acid	INS
Chlorogenic acid	JUN
Chlorogenic acid	KEAP1
Chlorogenic acid	LEP
Chlorogenic acid	LIPE
Chlorogenic acid	MAPK14
Chlorogenic acid	MAPK3
Chlorogenic acid	MAPK8
Chlorogenic acid	MPO
Chlorogenic acid	MTOR
Chlorogenic acid	MYB
Chlorogenic acid	MYD88
Chlorogenic acid	NFE2L2
Chlorogenic acid	NFKB1
Chlorogenic acid	NQO1
Chlorogenic acid	SYT1
Chlorogenic acid	PARP1
Chlorogenic acid	PIK3CA
Chlorogenic acid	PNLIP
Chlorogenic acid	PPARA
Chlorogenic acid	PRKAA2
Chlorogenic acid	PRKX
Chlorogenic acid	SERPINB10
Chlorogenic acid	PTGS2
Chlorogenic acid	PTPRF
Chlorogenic acid	SI
Chlorogenic acid	SLC37A4
Chlorogenic acid	SREBF1
Chlorogenic acid	STAT3
Chlorogenic acid	ST3GAL4
Chlorogenic acid	TLR4
Chlorogenic acid	TNF
Chlorogenic acid	TP53
Chlorogenic acid	TYR
Chlorogenic acid	VEGFA
Chlorogenic acid	ITGA4
Chlorogenic acid	HDAC10
Chlorogenic acid	HDAC6
Chlorogenic acid	HDAC1
Chlorogenic acid	HDAC8
Chlorogenic acid	HDAC7
Chlorogenic acid	HDAC9
Chlorogenic acid	HDAC3
Chlorogenic acid	HDAC4
Chlorogenic acid	HDAC11
Chlorogenic acid	HDAC2
Chlorogenic acid	HDAC5
Chlorogenic acid	GFER
Chlorogenic acid	AQP1
Chlorogenic acid	AR
Chlorogenic acid	COL1A1
Chlorogenic acid	MT-CO1
Chlorogenic acid	CYGB
Chlorogenic acid	EGF
Chlorogenic acid	F10
Chlorogenic acid	F2
Chlorogenic acid	GRN
Chlorogenic acid	HLCS
Chlorogenic acid	HSPB1
Chlorogenic acid	MAPK1
Chlorogenic acid	PGR
Chlorogenic acid	PLOD3
Chlorogenic acid	RAD23A
Chlorogenic acid	SOD3
Chlorogenic acid	SQSTM1
Chlorogenic acid	TPT1
Chlorogenic acid	TXN
Chlorogenic acid	UGT1A10
Chlorogenic acid	UGT1A3
Chlorogenic acid	UGT1A7
Chlorogenic acid	ACLY
Chlorogenic acid	CDH1
Chlorogenic acid	FBN1
Chlorogenic acid	FBN2
Chlorogenic acid	FGF1
Chlorogenic acid	GCLM
Chlorogenic acid	HAS1
Chlorogenic acid	MAOA
Chlorogenic acid	MAOB
Chlorogenic acid	NOS3
Chlorogenic acid	PPP5C
Chlorogenic acid	RARA
Chlorogenic acid	RXRA
Chlorogenic acid	SRD5A2
Chlorogenic acid	CD44
Chlorogenic acid	DSG3
Chlorogenic acid	KRT5
Chlorogenic acid	MC1R
Chlorogenic acid	PPP2R1A
Chlorogenic acid	UGT1A8
Chlorogenic acid	AQP3
Chlorogenic acid	IL1A
Chlorogenic acid	PPARG
Chlorogenic acid	TYRP1
Cryptochlorogenic acid	PTGS2
Cryptochlorogenic acid	AKR1B1
Cryptochlorogenic acid	IL6
Cryptochlorogenic acid	TNF
Cryptochlorogenic acid	SOD1
Cryptochlorogenic acid	GPX6
Cryptochlorogenic acid	XDH
Cryptochlorogenic acid	CAT
Cryptochlorogenic acid	KEAP1
Cryptochlorogenic acid	MMP2
Cryptochlorogenic acid	TYR
Cryptochlorogenic acid	NEU2
Cryptochlorogenic acid	HMOX1
Cryptochlorogenic acid	CXCL8
Cryptochlorogenic acid	PDF
Cryptochlorogenic acid	RS1
Cryptochlorogenic acid	GPX2
Cryptochlorogenic acid	GCLC
Cryptochlorogenic acid	TIMP1
Cryptochlorogenic acid	PCSK2
Cryptochlorogenic acid	MLN
Cryptochlorogenic acid	MMP1
Cryptochlorogenic acid	SI
Cryptochlorogenic acid	GAA
Cryptochlorogenic acid	LCT
Cryptochlorogenic acid	NQO1
Cryptochlorogenic acid	ALB
Cryptochlorogenic acid	NFE2L2
Cryptochlorogenic acid	CD274
Cryptochlorogenic acid	PDCD1
Cryptochlorogenic acid	HEXB
Cryptochlorogenic acid	OCLN
Cryptochlorogenic acid	NOS1
Cryptochlorogenic acid	TGFBR2
Cryptochlorogenic acid	MSMP
Cryptochlorogenic acid	VIP
Cryptochlorogenic acid	MGAM
Cryptochlorogenic acid	ELN
Cryptochlorogenic acid	CCL2
Cryptochlorogenic acid	PGA5
Cryptochlorogenic acid	GUSB
Cryptochlorogenic acid	CASP9
Cryptochlorogenic acid	BCHE
Cryptochlorogenic acid	MAPK14
Cryptochlorogenic acid	EDN1
Cryptochlorogenic acid	NOS2
Cryptochlorogenic acid	CCK
Cryptochlorogenic acid	TF
Cryptochlorogenic acid	ACHE
Cryptochlorogenic acid	TAC1
Cryptochlorogenic acid	SST
Cryptochlorogenic acid	EGF
Cryptochlorogenic acid	IL10
Cryptochlorogenic acid	EGFR
Cryptochlorogenic acid	EPX
Cryptochlorogenic acid	VEGFA
Cryptochlorogenic acid	IFNLR1
Cryptochlorogenic acid	SERPINB10
Kaempferol 3-glucorhamnoside	NMUR2
Kaempferol 3-glucorhamnoside	ADRA2A
Kaempferol 3-glucorhamnoside	ADRA2C
Kaempferol 3-glucorhamnoside	ACHE
Kaempferol-3-O-rutinoside	NMUR2
Kaempferol-3-O-rutinoside	ADRA2A
Kaempferol-3-O-rutinoside	ADRA2C
Kaempferol-3-O-rutinoside	ACHE
Kaempferol-3-O-rutinoside	MGAM
Kaempferol-3-O-rutinoside	TNF
Kaempferol-3-O-rutinoside	IL6
Kaempferol-3-O-rutinoside	AMY2B
Kaempferol-3-O-rutinoside	XDH
Kaempferol-3-O-rutinoside	ADAM8
Kaempferol-3-O-rutinoside	GAA
Kaempferol-3-O-rutinoside	PNLIP
Kaempferol-3-O-rutinoside	CEBPA
Kaempferol-3-O-rutinoside	INS
Kaempferol-3-O-rutinoside	BCAS4
Kaempferol-3-O-rutinoside	TYR
Kaempferol-3-O-rutinoside	STAT3
Kaempferol-3-O-rutinoside	NOS2
Kaempferol-3-O-rutinoside	PTGS2
Kaempferol-3-O-rutinoside	ZDHHC23
Kaempferol-3-O-rutinoside	SLC27A1
Kaempferol-3-O-rutinoside	BBOX1
Kaempferol-3-O-rutinoside	ME1
Kaempferol-3-O-rutinoside	NOD1
Kaempferol-3-O-rutinoside	MAPK13
Kaempferol-3-O-rutinoside	UGT2B7
Kaempferol-3-O-rutinoside	ALOX5
Kaempferol-3-O-rutinoside	DKK1
Kaempferol-3-O-rutinoside	HDAC8
Kaempferol-3-O-rutinoside	ATP10D
Kaempferol-3-O-rutinoside	SOD1
Kaempferol-3-O-rutinoside	AKT1
Kaempferol-3-O-rutinoside	MYL4
Kaempferol-3-O-rutinoside	PARK7
Kaempferol-3-O-rutinoside	PCSK2
Kaempferol-3-O-rutinoside	PRKX
Kaempferol-3-O-rutinoside	WNT3A
Kaempferol-3-O-rutinoside	MEFV
Kaempferol-3-O-rutinoside	CYP2A6
Kaempferol-3-O-rutinoside	ALOX15B
Kaempferol-3-O-rutinoside	SP7
Kaempferol-3-O-rutinoside	TRPA1
Kaempferol-3-O-rutinoside	CCL4
Kaempferol-3-O-rutinoside	SMOX
Kaempferol-3-O-rutinoside	CYP2B6
Kaempferol-3-O-rutinoside	MMP9
Kaempferol-3-O-rutinoside	FABP4
Kaempferol-3-O-rutinoside	ENSG00000196689
Kaempferol-3-O-rutinoside	CYP2C9
Kaempferol-3-O-rutinoside	RUNX2
Kaempferol-3-O-rutinoside	BMP2
Kaempferol-3-O-rutinoside	MDH2
Kaempferol-3-O-rutinoside	PTK2
Kaempferol-3-O-rutinoside	JAK2
Kaempferol-3-O-rutinoside	PPARG
Kaempferol-3-O-rutinoside	GHRL
Kaempferol-3-O-rutinoside	CNR1
Kaempferol-3-O-rutinoside	PPARA
Kaempferol-3-O-rutinoside	ICAM1
Kaempferol-3-O-rutinoside	DNTT
Kaempferol-3-O-rutinoside	CAT
Kaempferol-3-O-rutinoside	HSD17B6
Kaempferol-3-O-rutinoside	ARTN
Kaempferol-3-O-rutinoside	GFAP
Kaempferol-3-O-rutinoside	BGLAP
Kaempferol-3-O-rutinoside	ADIPOQ
Kaempferol-3-O-rutinoside	SYT1
Kaempferol-3-O-rutinoside	NOS3
Kaempferol-3-O-rutinoside	BDNF
Kaempferol-3-O-rutinoside	GLB1
Kaempferol-3-O-rutinoside	TH
Kaempferol-3-O-rutinoside	CTNNB1
Kaempferol-3-O-rutinoside	LYZ
Kaempferol-3-O-rutinoside	MPO
Kaempferol-3-O-rutinoside	PSMA4
Kaempferol-3-O-rutinoside	LIPE
Kaempferol-3-O-rutinoside	PIK3CA
Kaempferol-3-O-rutinoside	GPX6
Kaempferol-3-O-rutinoside	TERT
Kaempferol-3-O-rutinoside	BCL2
Kaempferol-3-O-rutinoside	EPX
Kaempferol-3-O-rutinoside	VEGFA
Kaempferol-3-O-rutinoside	ALPPL2
Kaempferol-3-O-rutinoside	SERPINB10
Kaempferol-3-O-rutinoside	SIAE
Lonicerin	TNF
Lonicerin	IL6
Lonicerin	GOT2
Lonicerin	PROCR
Lonicerin	GADD45B
Lonicerin	IFNLR1
Lonicerin	ADAM8
Lonicerin	HMGB1
Lonicerin	SERPINE1
Lonicerin	MPO
Lonicerin	CCL2
Lonicerin	PLAT
Lonicerin	CASP8
Lonicerin	NGF
Lonicerin	F3
Lonicerin	GPT2
Lonicerin	PLAU
Lonicerin	NOS2
Lonicerin	PTGS2
Lonicerin	GPT
Lonicerin	ACHE
Lonicerin	F2
Lonicerin	CRP
Lonicerin	MAPK13
Lonicerin	SOD1
Lonicerin	ALB
Lonicerin	XDH
Rutin	ALOX5
Rutin	CAT
Rutin	GSTP1
Rutin	HMGCR
Rutin	IL1B
Rutin	IL6
Rutin	INS
Rutin	ITGB2
Rutin	POR
Rutin	SOD1
Rutin	TBXA2R
Rutin	TNF
Rutin	NMUR2
Rutin	ADRA2A
Rutin	ADRA2C
Rutin	ACHE
Rutin	MGAM
Rutin	GPX6
Rutin	CASP3
Rutin	ALB
Rutin	AMY2B
Rutin	NOS2
Rutin	XDH
Rutin	BCL2
Rutin	EPX
Rutin	AKT1
Rutin	GSR
Rutin	MPO
Rutin	TYR
Rutin	ALPPL2
Rutin	PTGS2
Rutin	GOT2
Rutin	HMOX1
Rutin	BCHE
Rutin	GPT2
Rutin	PRKX
Rutin	GAA
Rutin	MAPK8
Rutin	TP53
Rutin	LIPE
Rutin	MAPK13
Rutin	PRSS1
Rutin	SYT1
Rutin	CYP3A43
Rutin	ABCB4
Rutin	CTNNB1
Rutin	PIK3CA
Rutin	IL10
Rutin	MAPK3
Rutin	CXCL8
Rutin	NFKB1
Rutin	PNLIP
Rutin	MAPK14
Rutin	JUN
Rutin	MTOR
Rutin	MYB
Rutin	AKR1B1
Rutin	CCL2
Rutin	ATP2B1
Rutin	PARP1
Rutin	NQO1
Rutin	CASP9
Rutin	VEGFA
Rutin	SERPINB10
Rutin	CYP1A1
Rutin	IL4
Rutin	ST3GAL4
Rutin	STAT3
Rutin	FASN
Rutin	ARTN
Rutin	MSMP
Rutin	PLA2G3
Rutin	RELN
Rutin	PDIA2
Rutin	CCND1
Rutin	PARP11
Rutin	GUSB
Rutin	MB
Rutin	BDNF
Rutin	ARG2
Rutin	ELANE
Rutin	PPARA
Rutin	HSD17B6
Rutin	IL2
Rutin	TGM4
Rutin	PCNA
Rutin	F2
Rutin	GFAP
Rutin	ADIPOQ
Rutin	PRKAA2
Rutin	NOS3
Rutin	EGFR
Rutin	CEBPA
Rutin	NFE2L2
Rutin	ACP2
Rutin	AGER
Rutin	ARNT
Rutin	CXCL10
Rutin	SLCO1B1
Rutin	SLCO2B1
Rutin	CYP1B1
Rutin	NFKBIA
Rutin	RELA
Rutin	AHR
Rutin	BAX
Rutin	CASP7
Rutin	IFNG
Rutin	IGF1R
Rutin	MAPK1
Rutin	MMP2
Rutin	TGFA
Rutin	CBR1
Rutin	FN1
Rutin	IRS1
Rutin	LAMB2
Rutin	SLCO1B3
Rutin	MBP
Rutin	AFP
Rutin	PIK3CB
Rutin	CYP19A1
Rutin	AKR1C3
Rutin	POLB
Rutin	PRSS3P2
Rutin	PRSS3
Rutin	POLK
Rutin	EPHX2
Rutin	GSK3B
Rutin	ESR1
Rutin	DLD
Rutin	PABPC1
Rutin	ALPI
Rutin	GFER
Rutin	NFKB2
Rutin	MITF
Rutin	AKR1B10
Astragalin	CALM3
Astragalin	KCNH2
Astragalin	KDR
Astragalin	NOS2
Astragalin	PRSS1
Astragalin	PTGS1
Astragalin	PTGS2
Astragalin	AKR1B1
Astragalin	CA2
Astragalin	CA7
Astragalin	CA12
Astragalin	CA4
Astragalin	ACHE
Astragalin	NOX4
Astragalin	ADRA2C
Astragalin	NQO2
Astragalin	RPS6KA3
Astragalin	TNF
Astragalin	IL6
Astragalin	MGAM
Astragalin	SOD1
Astragalin	XDH
Astragalin	GPX6
Astragalin	CAT
Astragalin	AKT1
Astragalin	MAPK8
Astragalin	BCL2
Astragalin	IL4
Astragalin	CXCL8
Astragalin	TYR
Astragalin	PPARA
Astragalin	GOT2
Astragalin	SYT1
Astragalin	ALPPL2
Astragalin	IL13
Astragalin	LIPE
Astragalin	CASP9
Astragalin	INS
Astragalin	HMOX1
Astragalin	SOCS5
Astragalin	VEGFA
Astragalin	GPT2
Astragalin	MAPK14
Astragalin	PIK3CA
Astragalin	RASD1
Astragalin	CKB
Astragalin	EGR1
Astragalin	BCHE
Astragalin	CCL2
Astragalin	IVL
Astragalin	MMP1
Astragalin	SOCS3
Astragalin	PNLIP
Astragalin	MAPK9
Astragalin	IL10
Astragalin	CEBPA
Astragalin	ITGAM
Astragalin	ALB
Astragalin	BECN1
Astragalin	MAPK13
Astragalin	CYP2E1
Astragalin	CYP3A43
Astragalin	IFNLR1
Astragalin	MAP1LC3A
Astragalin	IL5
Astragalin	ATP2B1
Astragalin	PGA5
Astragalin	AMY2B
Astragalin	PARP11
Astragalin	BCL2L1
Astragalin	CDH1
Astragalin	VIM
Astragalin	F3
Astragalin	ADIPOQ
Astragalin	GLB1
Astragalin	MMP7
Astragalin	MYLK
Astragalin	AP2M1
Astragalin	NFKB1
Astragalin	FTMT
Astragalin	TEAD1
Astragalin	LYPLA1
Astragalin	VAV3
Astragalin	NEGR1
Astragalin	CASP1
Astragalin	IL2RB
Astragalin	TERT
Astragalin	TNFSF15
Astragalin	CLEC10A
Astragalin	F2
Astragalin	POLR2B
Astragalin	GSDMD
Astragalin	DCT
Astragalin	SERPINB1
Astragalin	P4HB
Astragalin	GSK3A
Astragalin	GFER
Cynaroside	TNF
Cynaroside	IL2
Cynaroside	NOS2
Cynaroside	MGAM
Cynaroside	IL6
Cynaroside	CAT
Cynaroside	AKT1
Cynaroside	AMY2B
Cynaroside	SOD1
Cynaroside	PTGS2
Cynaroside	MAPK8
Cynaroside	GAA
Cynaroside	BCL2
Cynaroside	GPX6
Cynaroside	MAPK13
Cynaroside	INS
Cynaroside	NOS3
Cynaroside	AKR1B1
Cynaroside	ACAN
Cynaroside	CXCL8
Cynaroside	IL1B
Cynaroside	GPT
Cynaroside	ACHE
Cynaroside	GOT2
Cynaroside	ALOX5
Cynaroside	MTOR
Cynaroside	ADAMTS3
Cynaroside	TYR
Cynaroside	MAOA
Cynaroside	XDH
Cynaroside	NFE2
Cynaroside	HMOX1
Cynaroside	SYT1
Cynaroside	STAT3
Cynaroside	ENPP1
Cynaroside	MAPK3
Cynaroside	PIK3CA
Cynaroside	COL1A2
Cynaroside	MYB
Cynaroside	ST3GAL4
Cynaroside	G6PC
Cynaroside	BPTF
Cynaroside	PPARA
Cynaroside	SLC27A5
Cynaroside	BDNF
Cynaroside	BCHE
Cynaroside	CTNNB1
Cynaroside	PDAP1
Cynaroside	CA12
Cynaroside	IL4
Cynaroside	MRGPRX2
Cynaroside	NLGN3
Cynaroside	MAF1
Cynaroside	ADAMTS5
Cynaroside	TNK1
Cynaroside	SERPINH1
Cynaroside	TP53
Cynaroside	EPX
Cynaroside	VEGFA
Cynaroside	AHSA1
Cynaroside	NKRF
Cynaroside	CYP3A43
Cynaroside	CYP2A6
Cynaroside	TPSG1
Cynaroside	TMEM11
Cynaroside	DST
Cynaroside	ALPPL2
Cynaroside	AKR1A1
Cynaroside	CYB5R3
Cynaroside	DBH
Cynaroside	SERPINB10
Cynaroside	ESR1
Cynaroside	FOS
Cynaroside	MAPK1
Cynaroside	CASP3
Cynaroside	ESR2
Cynaroside	POLK
Cynaroside	L3MBTL1
Cynaroside	POLI
Cynaroside	POLH
Cynaroside	STK33
Cynaroside	GFER
Cynaroside	PAFAH1B2
Cynaroside	PAFAH2
Cynaroside	PAFAH1B3
Cynaroside	DNMT1
Cynaroside	RIN1
Cynaroside	ABL1
Homoorientin	PTPN1
Homoorientin	NFE2L2
Homoorientin	NQO1
Homoorientin	PRSS1
Homoorientin	AKR1B1
Homoorientin	TNF
Homoorientin	SOD1
Homoorientin	IL6
Homoorientin	ACHE
Homoorientin	MGAM
Homoorientin	MPO
Homoorientin	AKT1
Homoorientin	PNLIP
Homoorientin	PTGS2
Homoorientin	PRKAA2
Homoorientin	BCL2
Homoorientin	LIPE
Homoorientin	MAPK8
Homoorientin	TYR
Homoorientin	ELANE
Homoorientin	INS
Homoorientin	GOT2
Homoorientin	AMY2B
Homoorientin	XDH
Homoorientin	EPX
Homoorientin	GPT2
Homoorientin	NOS2
Homoorientin	G6PC
Homoorientin	PIK3CA
Homoorientin	GPX6
Homoorientin	GSR
Homoorientin	CAT
Homoorientin	MITF
Homoorientin	BCHE
Homoorientin	GSK3A
Homoorientin	TP53
Homoorientin	NR2F6
Homoorientin	VEGFA
Homoorientin	ALOX5
Homoorientin	FASN
Homoorientin	ALPPL2
Homoorientin	MMP9
Homoorientin	CASP8
Homoorientin	PARP11
Homoorientin	HMOX1
Homoorientin	BRF1
Homoorientin	CASP9
Homoorientin	LEP
Homoorientin	MCTS1
Homoorientin	PRKAA1
Homoorientin	MAPK3
Homoorientin	SLC37A4
Homoorientin	MMP8
Homoorientin	FOXO4
Homoorientin	IL2
Homoorientin	FDFT1
Homoorientin	DCT
Homoorientin	PSMC4
Homoorientin	PROCR
Homoorientin	MAPK13
Homoorientin	CALB1
Homoorientin	NBN
Homoorientin	SIRT6
Homoorientin	YME1L1
Homoorientin	RAD50
Homoorientin	CRY1
Homoorientin	MMP3
Homoorientin	MRE11A
Homoorientin	IFNLR1
Homoorientin	PCK2
Homoorientin	GSS
Homoorientin	TBXA2R
Homoorientin	TYRP1
Homoorientin	ATP2B1
Homoorientin	BSG
Homoorientin	PER2
Homoorientin	SMAD7
Homoorientin	CDK6
Homoorientin	ALOX15B
Homoorientin	NRK
Homoorientin	MMP1
Homoorientin	MAPK1
Homoorientin	POLK
Homoorientin	POLI
Homoorientin	RACGAP1
Homoorientin	GFER
Homoorientin	RIN1
Homoorientin	ABL1
Homoorientin	PSIP1
Kaempferol-7-O-beta-D-glucopyranoside	F2
Kaempferol-7-O-beta-D-glucopyranoside	PTGS2
Kaempferol-7-O-beta-D-glucopyranoside	TNF
Kaempferol-7-O-beta-D-glucopyranoside	AKR1B1
Kaempferol-7-O-beta-D-glucopyranoside	AP2M1
Kaempferol-7-O-beta-D-glucopyranoside	ADAM8
Kaempferol-7-O-beta-D-glucopyranoside	PROK1
Kaempferol-7-O-beta-D-glucopyranoside	CYP2C19
Kaempferol-7-O-beta-D-glucopyranoside	TYR
Kaempferol-7-O-beta-D-glucopyranoside	CYP3A4
Kaempferol-7-O-beta-D-glucopyranoside	ABCB1
Kaempferol-7-O-beta-D-glucopyranoside	F3
Kaempferol-7-O-beta-D-glucopyranoside	ADIPOQ
Kaempferol-7-O-beta-D-glucopyranoside	NFKB1
Kaempferol-7-O-beta-D-glucopyranoside	PIK3CA
Kaempferol-7-O-beta-D-glucopyranoside	TERT
Kaempferol-7-O-beta-D-glucopyranoside	CYP3A43
Kaempferol-7-O-beta-D-glucopyranoside	ALPPL2
Kaempferol-7-O-beta-D-glucopyranoside	SERPINB10
Kaempferol-7-O-beta-D-glucopyranoside	AKT1
Kaempferol-7-O-beta-D-glucopyranoside	INS
Kaempferol-7-O-beta-D-glucopyranoside	BAX
Kaempferol-7-O-beta-D-glucopyranoside	BCL2
Kaempferol-7-O-beta-D-glucopyranoside	CDK1
Kaempferol-7-O-beta-D-glucopyranoside	TP53
Kaempferol-7-O-beta-D-glucopyranoside	CCNB1
Orientin	TOP2
Orientin	PTPN1
Orientin	CASP3
Orientin	BCL2
Orientin	BAX
Orientin	TNF
Orientin	IL6
Orientin	SOD1
Orientin	AKT1
Orientin	MAPK8
Orientin	NOS2
Orientin	PTGS2
Orientin	HMOX1
Orientin	CXCL8
Orientin	MGAM
Orientin	DLG2
Orientin	PRKAA2
Orientin	MAPK15
Orientin	XDH
Orientin	ELANE
Orientin	CAT
Orientin	PIK3CA
Orientin	CEBPA
Orientin	AKR1B1
Orientin	BECN1
Orientin	NR2F6
Orientin	SYP
Orientin	MMP9
Orientin	MAP1LC3A
Orientin	TYR
Orientin	AMY2B
Orientin	EGR1
Orientin	TLR4
Orientin	NEU2
Orientin	HSD17B6
Orientin	ARTN
Orientin	JUN
Orientin	NOS3
Orientin	BCHE
Orientin	PIK3C3
Orientin	LIPE
Orientin	ACHE
Orientin	PLA2G7
Orientin	MAPK3
Orientin	GPX6
Orientin	FDFT1
Orientin	C8orf4
Orientin	CUL7
Orientin	PROCR
Orientin	MAPK13
Orientin	TP53
Orientin	CTSD
Orientin	EPX
Orientin	HTRA1
Orientin	CYP3A43
Orientin	CYP21A2
Orientin	SIRT6
Orientin	DST
Orientin	CEBPD
Orientin	ALPPL2
Orientin	PCK2
Orientin	FOXO1
Orientin	PRKCA
Orientin	CYP11B1
Orientin	ATP2B1
Orientin	ULK1
Orientin	SOST
Orientin	CRYZ
Orientin	DIABLO
Orientin	MMP1
Orientin	BACE1
Orientin	CYP17A1
Orientin	KAT5
Orientin	CYP1B1
Orientin	DPP9
Orientin	JAK1
Orientin	MAOB
Orientin	ATF4
Orientin	MAP3K14
Orientin	GAA
Orientin	KEAP1
Orientin	PNLIP
Orientin	CASP7
Orientin	UGT1A1
Orientin	SREBF1
Orientin	AQP4
Orientin	NQO1
Orientin	IRS1
Orientin	UGT2A3
Orientin	ARG2
Quercetin 7-rhamnoside	F10
Quercetin 7-rhamnoside	CA2
Quercetin 7-rhamnoside	GGT1
Quercetin 7-rhamnoside	TNF
Quercitrin	AKR1B1
Quercitrin	CYP3A4
Quercitrin	GSTP1
Quercitrin	PRSS1
Quercitrin	PTGS2
Quercitrin	HAS2
Quercitrin	CA2
Quercitrin	CA7
Quercitrin	CA12
Quercitrin	CA4
Quercitrin	NQO2
Quercitrin	ACHE
Quercitrin	NOX4
Quercitrin	ADRA2C
Quercitrin	RPS6KA3
Quercitrin	MGAM
Quercitrin	TNF
Quercitrin	XDH
Quercitrin	AMY2B
Quercitrin	CBR1
Quercitrin	IL6
Quercitrin	AKR1A1
Quercitrin	CASP3
Quercitrin	CAT
Quercitrin	GPX6
Quercitrin	MPO
Quercitrin	NOS2
Quercitrin	TYR
Quercitrin	ALPPL2
Quercitrin	SOD1
Quercitrin	BCL2
Quercitrin	HSD11B1
Quercitrin	CYP3A43
Quercitrin	ATP2B1
Quercitrin	MAPK8
Quercitrin	EPX
Quercitrin	ARHGDIB
Quercitrin	MMP1
Quercitrin	GOT2
Quercitrin	CASP9
Quercitrin	PARP1
Quercitrin	DHDH
Quercitrin	INS
Quercitrin	AKR1C2
Quercitrin	TNFSF11
Quercitrin	FASN
Quercitrin	LIPE
Quercitrin	PRKAA2
Quercitrin	PARP11
Quercitrin	GUSB
Quercitrin	ELANE
Quercitrin	NEU2
Quercitrin	CTSK
Quercitrin	MAPK13
Quercitrin	TP53
Quercitrin	HSD17B6
Quercitrin	PNLIP
Quercitrin	ACE
Quercitrin	CEBPA
Quercitrin	PTGS1
Quercitrin	ARG2
Quercitrin	CXCL8
Quercitrin	AKR1C4
Quercitrin	IL10
Quercitrin	SERPINB1
Quercitrin	AKR1C1
Quercitrin	ALB
Quercitrin	ABCB1
Quercitrin	GSR
Quercitrin	TIMP1
Quercitrin	SYT1
Quercitrin	SERPINB10
Quercitrin	GPT2
Quercitrin	ABCB4
Quercitrin	PRKX
Quercitrin	APAF1
Quercitrin	TNFRSF11B
Quercitrin	ALOX15B
Quercitrin	NFATC1
Quercitrin	PNPLA3
Quercitrin	TGIF1
Quercitrin	GAA
Quercitrin	PROK1
Quercitrin	GSTA3
Quercitrin	CNR2
Quercitrin	MCL1
Quercitrin	ACP5
Quercitrin	G6PC
Quercitrin	ATP5I
Quercitrin	PPARG
Quercitrin	CYP1A1
Quercitrin	ABCC4
Quercitrin	ACTN4
Quercitrin	GPR56
Quercitrin	ARAP2
Quercitrin	ATG7
Quercitrin	CELSR3
Quercitrin	CLDN10
Quercitrin	CRISP1
Quercitrin	CSNK2A2
Quercitrin	ERCC2
Quercitrin	ERI2
Quercitrin	FAM216A
Quercitrin	FAM3C
Quercitrin	FAM50A
Quercitrin	FZD4
Quercitrin	GALR3
Quercitrin	GOLIM4
Quercitrin	GPR173
Quercitrin	HGF
Quercitrin	HLA-E
Quercitrin	HSPA1L
Quercitrin	IFNA1
Quercitrin	IGF1R
Quercitrin	INPP4A
Quercitrin	INSR
Quercitrin	KIR2DL4
Quercitrin	KIR3DL3
Quercitrin	LPAR6
Quercitrin	MAT2A
Quercitrin	MCTS1
Quercitrin	MSN
Quercitrin	MYL2
Quercitrin	NMUR1
Quercitrin	NPBWR1
Quercitrin	NPY5R
Quercitrin	NUAK2
Quercitrin	OCLN
Quercitrin	PIK3R1
Quercitrin	PRKCB
Quercitrin	PSMA6
Quercitrin	PSMB6
Quercitrin	PTPRU
Quercitrin	RBKS
Quercitrin	RNF14
Quercitrin	SF3B1
Quercitrin	SLC16A4
Quercitrin	SLC22A18
Quercitrin	SMPD1
Quercitrin	SUGCT
Quercitrin	TCF7
Quercitrin	TFB1M
Quercitrin	TGIF2
Quercitrin	TMEM208
Quercitrin	TMX1
Quercitrin	TNFRSF1A
Quercitrin	TP63
Quercitrin	WAS
Quercitrin	LHX4-AS1
Quercitrin	ACBD7
Quercitrin	ACTN1
Quercitrin	BAI1
Quercitrin	GPR126
Quercitrin	GPR98
Quercitrin	ADK
Quercitrin	ALKBH7
Quercitrin	ANAPC15
Quercitrin	BAIAP2
Quercitrin	CLDN4
Quercitrin	COL3A1
Quercitrin	CTDSPL2
Quercitrin	CYP1B1
Quercitrin	DGKQ
Quercitrin	DHRS11
Quercitrin	F2RL2
Quercitrin	FAHD2A
Quercitrin	FAIM
Quercitrin	FAS
Quercitrin	FDCSP
Quercitrin	FLG
Quercitrin	GADD45A
Quercitrin	GPR137B
Quercitrin	GPR174
Quercitrin	GPR19
Quercitrin	GPR63
Quercitrin	HAVCR2
Quercitrin	HMGA2
Quercitrin	IRF2BP2
Quercitrin	ITGB1
Quercitrin	KDR
Quercitrin	KIR2DL3
Quercitrin	KLHL28
Quercitrin	KRT81
Quercitrin	LPAR3
Quercitrin	LPAR5
Quercitrin	MRPL12
Quercitrin	MRPL22
Quercitrin	MGEA5
Quercitrin	OGFOD2
Quercitrin	PEX16
Quercitrin	PLCE1
Quercitrin	PLGRKT
Quercitrin	POC1A
Quercitrin	POLRMT
Quercitrin	PRR3
Quercitrin	PSMA8
Quercitrin	PTK2B
Quercitrin	RAP1A
Quercitrin	RBAK
Quercitrin	RBM38
Quercitrin	RBM39
Quercitrin	RCHY1
Quercitrin	SAP18
Quercitrin	SLC7A9
Quercitrin	SMAD3
Quercitrin	SPATA18
Quercitrin	SRC
Quercitrin	P4HB
Quercitrin	PSIP1
Quercitrin	PIM2
Quercitrin	GSK3A
Quercitrin	POLI
Quercitrin	POLK
Quercitrin	ALPI
Quercitrin	GFER
Quercitrin	PAFAH1B3
Quercitrin	RIN1
Quercitrin	ABL1
Quercitrin	AKR1B10
Hyperoside	NOX4
Hyperoside	ADRA2C
Hyperoside	AKR1B1
Hyperoside	CA2
Hyperoside	CA7
Hyperoside	CA12
Hyperoside	CA4
Hyperoside	ACHE
Hyperoside	NQO2
Hyperoside	TNF
Hyperoside	SOD1
Hyperoside	BCL2
Hyperoside	IL6
Hyperoside	GPX6
Hyperoside	MGAM
Hyperoside	HMOX1
Hyperoside	CAT
Hyperoside	XDH
Hyperoside	SYT1
Hyperoside	AKT1
Hyperoside	CASP9
Hyperoside	ALPPL2
Hyperoside	GOT2
Hyperoside	MAPK13
Hyperoside	EPX
Hyperoside	TYR
Hyperoside	MAPK3
Hyperoside	GPT
Hyperoside	INS
Hyperoside	MAPK14
Hyperoside	PIK3CA
Hyperoside	BCHE
Hyperoside	NOS2
Hyperoside	MTOR
Hyperoside	TLR4
Hyperoside	ELANE
Hyperoside	MPO
Hyperoside	MAPK8
Hyperoside	PTGS2
Hyperoside	CCK
Hyperoside	CXCL8
Hyperoside	NFE2
Hyperoside	ALB
Hyperoside	EGR1
Hyperoside	CASP8
Hyperoside	PRKX
Hyperoside	GSR
Hyperoside	ARTN
Hyperoside	FASLG
Hyperoside	LIN28B
Hyperoside	BDNF
Hyperoside	NFE2L2
Hyperoside	VCAM1
Hyperoside	IL10
Hyperoside	MAP1LC3A
Hyperoside	PRKAA2
Hyperoside	PARP11
Hyperoside	TP53
Hyperoside	DNTT
Hyperoside	GGT7
Hyperoside	RELN
Hyperoside	NEU2
Hyperoside	F3
Hyperoside	BGLAP
Hyperoside	NOS3
Hyperoside	ADRB3
Hyperoside	ZFP36L2
Hyperoside	TRAF6
Hyperoside	RPS6KB1
Hyperoside	NRK
Hyperoside	IL4
Hyperoside	TIMP1
Hyperoside	KEAP1
Hyperoside	F2
Hyperoside	CEBPA
Hyperoside	NQO1
Hyperoside	NTRK2
Hyperoside	ACP5
Hyperoside	CYP2E1
Hyperoside	CCL5
Hyperoside	MARK2
Hyperoside	PTPRF
Hyperoside	CYP3A43
Hyperoside	G6PC
Hyperoside	TNFSF11
Hyperoside	NLRP3
Hyperoside	MMP2
Hyperoside	HPSE
Hyperoside	CASP1
Hyperoside	APBA1
Hyperoside	BIRC5
Hyperoside	IL13
Hyperoside	PIK3C2A
Hyperoside	IL5
Hyperoside	SP1
Hyperoside	SP3
Hyperoside	SP4
Hyperoside	CASP3
Hyperoside	OPRK1
Hyperoside	OPRM1
Hyperoside	GAA
Hyperoside	OPRD1
Hyperoside	CDK5R1
Hyperoside	CDK5
Hyperoside	EPHX2
Hyperoside	DLD
Isoquercitrin	NOX4
Isoquercitrin	ADRA2C
Isoquercitrin	AKR1B1
Isoquercitrin	CA2
Isoquercitrin	CA7
Isoquercitrin	CA12
Isoquercitrin	CA4
Isoquercitrin	MGAM
Isoquercitrin	SOD1
Isoquercitrin	IL6
Isoquercitrin	TNF
Isoquercitrin	GAA
Isoquercitrin	CASP3
Isoquercitrin	LIPE
Isoquercitrin	XDH
Isoquercitrin	CAT
Isoquercitrin	ACHE
Isoquercitrin	TYR
Isoquercitrin	AMY2B
Isoquercitrin	GPX6
Isoquercitrin	INS
Isoquercitrin	LCT
Isoquercitrin	PTGS2
Isoquercitrin	MAPK13
Isoquercitrin	AKT1
Isoquercitrin	CXCL8
Isoquercitrin	HMOX1
Isoquercitrin	PRKAA2
Isoquercitrin	ALPPL2
Isoquercitrin	ALB
Isoquercitrin	NOS2
Isoquercitrin	IL10
Isoquercitrin	SYT1
Isoquercitrin	BCHE
Isoquercitrin	MPO
Isoquercitrin	PDIA2
Isoquercitrin	CEBPA
Isoquercitrin	CYP3A43
Isoquercitrin	MAPK3
Isoquercitrin	CRP
Isoquercitrin	CTNNB1
Isoquercitrin	PRKX
Isoquercitrin	EPX
Isoquercitrin	GOT2
Isoquercitrin	TLR4
Isoquercitrin	NOS3
Isoquercitrin	CCL2
Isoquercitrin	MAPK8
Isoquercitrin	FASN
Isoquercitrin	IL5
Isoquercitrin	EGR1
Isoquercitrin	GUSB
Isoquercitrin	ATF6
Isoquercitrin	RELN
Isoquercitrin	ELANE
Isoquercitrin	CCND1
Isoquercitrin	BCL2
Isoquercitrin	GPT2
Isoquercitrin	CEBPB
Isoquercitrin	ABCB4
Isoquercitrin	NQO1
Isoquercitrin	TOP2B
Isoquercitrin	SERPINB10
Isoquercitrin	PTGS1
Isoquercitrin	ACACB
Isoquercitrin	CYP2E1
Isoquercitrin	RUNX2
Isoquercitrin	F2
Isoquercitrin	EGFR
Isoquercitrin	PPARA
Isoquercitrin	GNB1L
Isoquercitrin	TP53
Isoquercitrin	VEGFA
Isoquercitrin	TPSG1
Isoquercitrin	CASP9
Isoquercitrin	PARP1
Isoquercitrin	SIRT6
Isoquercitrin	PCNA
Isoquercitrin	GSR
Isoquercitrin	NEU2
Isoquercitrin	IFNLR1
Isoquercitrin	ADIPOQ
Isoquercitrin	ALDH1A1
Isoquercitrin	ALOX12
Isoquercitrin	MAPK14
Isoquercitrin	TOP1MT
Isoquercitrin	CCK
Isoquercitrin	IL4
Isoquercitrin	ACAT2
Isoquercitrin	CYP51A1
Isoquercitrin	INSIG1
Isoquercitrin	PTK2
Isoquercitrin	SLC5A1
Isoquercitrin	SREBF2
Isoquercitrin	STAT3
Isoquercitrin	POLB
Isoquercitrin	ALPI
Isoquercitrin	ALPL
Isoquercitrin	GSK3B
Isoquercitrin	EPHX2
Isoquercitrin	DLD
Isoquercitrin	MDM2
Isoquercitrin	MDM4
Isoquercitrin	EZH2
Isoquercitrin	MITF
Myricitrin	MPO
Myricitrin	AKR1B1
Myricitrin	CA2
Myricitrin	CA7
Myricitrin	CA12
Myricitrin	CA4
Myricitrin	NOX4
Myricitrin	ADRA2C
Myricitrin	ACHE
Myricitrin	NQO2
Myricitrin	RPS6KA3
Myricitrin	TNF
Myricitrin	BCL2
Myricitrin	IL6
Myricitrin	SOD1
Myricitrin	PTGS2
Myricitrin	MGAM
Myricitrin	PRKCQ
Myricitrin	FASN
Myricitrin	NOS2
Myricitrin	AKT1
Myricitrin	SYT1
Myricitrin	CCL2
Myricitrin	CAT
Myricitrin	MAPK3
Myricitrin	TYR
Myricitrin	AMY2B
Myricitrin	MAPK13
Myricitrin	JUN
Myricitrin	MAPK8
Myricitrin	NQO1
Myricitrin	NFE2L2
Myricitrin	ST3GAL4
Myricitrin	PTGS1
Myricitrin	TP53
Myricitrin	G6PC
Myricitrin	ALOX5
Myricitrin	PRKAA2
Myricitrin	EGR1
Myricitrin	PARP1
Myricitrin	RELN
Myricitrin	XDH
Myricitrin	ELANE
Myricitrin	INS
Myricitrin	HMOX1
Myricitrin	APOE
Myricitrin	HBM
Myricitrin	KNG1
Myricitrin	ARHGDIB
Myricitrin	CXCL8
Myricitrin	LIPE
Myricitrin	GOT2
Myricitrin	PIK3CA
Myricitrin	HCK
Myricitrin	DPYS
Myricitrin	MTOR
Myricitrin	ADAMTS5
Myricitrin	CAD
Myricitrin	CYP3A43
Myricitrin	SREBF2
Myricitrin	MSRA
Myricitrin	EPHX3
Myricitrin	SERPINB10
Myricitrin	OLR1
Myricitrin	ACE2
Myricitrin	PRSS27
Myricitrin	PARK7
Myricitrin	PRKX
Myricitrin	CYP7A1
Myricitrin	TPO
Myricitrin	BAX
Myricitrin	NCF1
Myricitrin	GNE
Myricitrin	DCX
Myricitrin	UCP2
Myricitrin	HTR2C
Myricitrin	GPX1
Myricitrin	SMOX
Myricitrin	DLG4
Myricitrin	CD1A
Myricitrin	RETN
Myricitrin	SREBF1
Myricitrin	XIAP
Myricitrin	RBFOX3
Myricitrin	MYB
Myricitrin	CYBB
Myricitrin	CNR2
Myricitrin	CDK4
Myricitrin	BGLAP
Myricitrin	COL1A1
Myricitrin	NOS3
Myricitrin	CASP3
Myricitrin	ALPL
Myricitrin	MAPK1
Myricitrin	PPARG
Myricitrin	TNFSF11
Myricitrin	PSIP1
Myricitrin	POLK
Myricitrin	FEN1
Myricitrin	GAA
Myricitrin	P4HB
Myricitrin	POLI
Myricitrin	DLD
Myricitrin	GSTO1
Myricitrin	UBE2N
Myricitrin	GFER
Myricitrin	PAFAH1B3
Myricitrin	RIN1
Myricitrin	ABL1
Morin	XPO4
Morin	CAT
Morin	MAPK8
Morin	NR3C1
Morin	PIAS3
Morin	GPX6
Morin	NR0B2
Morin	H2AFX
Morin	SLC26A6
Morin	MAP2K4
Morin	GADD45A
Morin	SLC22A1
Morin	ATP2B1
Morin	SOD1
Morin	AKT1
Morin	MMP7
Morin	PRKX
Morin	SMAD7
Morin	IAPP
Morin	GLS
Morin	CA2
Morin	MUC1
Morin	ASPG
Morin	CDK1
Morin	SMAD2
Morin	NFKBIA
Morin	HP
Morin	MARK2
Morin	PTPRF
Morin	KAT8
Morin	BIRC5
Morin	MMP9
Morin	SNCA
Morin	PLAU
Morin	BCL2L1
Morin	CASP9
Morin	RELN
Morin	XDH
Morin	ELANE
Morin	PCNA
Morin	GSR
Morin	JUN
Morin	HMOX1
Morin	SYT1
Morin	STAT3
Morin	FOS
Morin	MYLK
Morin	PTGS2
Morin	PIK3CA
Morin	BCL2
Morin	ALB
Morin	TNF
Morin	ABCB11
Morin	ABCC1
Morin	AHR
Morin	DIABLO
Morin	DIO1
Morin	FADD
Morin	FASLG
Morin	AR
Morin	BAX
Morin	CCNB1
Morin	CDKN1A
Morin	CYP1A1
Morin	MTOR
Morin	PIK3CB
Morin	PRKCE
Morin	TNFRSF25
Morin	UGT1A1
Morin	UGT1A7
Morin	WEE1
Morin	APAF1
Morin	BIRC2
Morin	CASP10
Morin	CASP7
Morin	CDC25C
Morin	CHEK2
Morin	DIO3
Morin	IFNG
Morin	PARP1
Morin	PRKAB1
Morin	SLC16A1
Morin	UGT1A10
Morin	UGT1A8
Morin	UGT1A9
Morin	APP
Morin	BIRC3
Morin	CASP3
Morin	PTPN1
Morin	RPS6KB1
Morin	TNFRSF10B
Morin	TP53
Morin	POLB
Morin	GPR35
Morin	DAPK1
Morin	SLC22A12
Morin	FEN1
Morin	GAA
Morin	POLK
Morin	KCNH2
Morin	POLI
Morin	PTPRS
Morin	POLH
Morin	EYA2
Morin	CYP2C9
Morin	CSNK2A2
Morin	CSNK2B
Morin	CSNK2A1
Morin	BACE1
Morin	PLK1
Morin	ABCG2
Morin	SYK
Morin	ADORA3
Morin	MPHOSPH8
Morin	CBX1
Morin	CYP1A2
Morin	BAP1
Morin	ESR1
Morin	PPARG
Morin	NCOA1
Morin	ESR2
Morin	MITF
Morin	AKR1B10
Morin	ADORA2A
Morin	PI4K2A
Morin	CD47
Morin	SIRPA
Quercetin	ABCG2
Quercetin	ACACA
Quercetin	ACHE
Quercetin	ACPP
Quercetin	ADRB2
Quercetin	AHR
Quercetin	AKR1B1
Quercetin	AKT1
Quercetin	ALOX5
Quercetin	AR
Quercetin	BCL2
Quercetin	BCL2L1
Quercetin	BIRC5
Quercetin	BMP2
Quercetin	CASP3
Quercetin	CASP8
Quercetin	CAT
Quercetin	CAV1
Quercetin	CCL2
Quercetin	CCND1
Quercetin	CD40LG
Quercetin	CDKN1A
Quercetin	CDKN2A
Quercetin	CHEK2
Quercetin	CHUK
Quercetin	COL1A1
Quercetin	COL3A1
Quercetin	CRP
Quercetin	CTSD
Quercetin	CXCL10
Quercetin	CXCL8
Quercetin	CYP1A1
Quercetin	CYP1A2
Quercetin	CYP1B1
Quercetin	CYP3A4
Quercetin	DUOX2
Quercetin	EGF
Quercetin	EGFR
Quercetin	EIF6
Quercetin	ERBB2
Quercetin	ERBB3
Quercetin	ESR1
Quercetin	ESR2
Quercetin	F3
Quercetin	FOS
Quercetin	GJA1
Quercetin	GSK3B
Quercetin	GSTM1
Quercetin	GSTM2
Quercetin	GSTP1
Quercetin	HIF1A
Quercetin	HMOX1
Quercetin	HSF1
Quercetin	HSPA5
Quercetin	HSPB1
Quercetin	ICAM1
Quercetin	IFNG
Quercetin	IGF2
Quercetin	IGFBP3
Quercetin	IL10
Quercetin	IL1A
Quercetin	IL1B
Quercetin	IL2
Quercetin	IL6
Quercetin	INSR
Quercetin	IRF1
Quercetin	JUN
Quercetin	KCNH2
Quercetin	MAOB
Quercetin	MAPK1
Quercetin	MAPK3
Quercetin	MGAM
Quercetin	MMP1
Quercetin	MMP2
Quercetin	MMP3
Quercetin	MMP9
Quercetin	MPO
Quercetin	MYC
Quercetin	NCF1
Quercetin	NFKBIA
Quercetin	NOS2
Quercetin	NOS3
Quercetin	NPEPPS
Quercetin	NQO1
Quercetin	NR1I2
Quercetin	NR1I3
Quercetin	ODC1
Quercetin	PARP1
Quercetin	PLAT
Quercetin	PLAU
Quercetin	PON1
Quercetin	POR
Quercetin	PPARA
Quercetin	PPARD
Quercetin	PPARG
Quercetin	PRKCA
Quercetin	PRKCB
Quercetin	PRSS1
Quercetin	PTEN
Quercetin	PTGER3
Quercetin	PTGS1
Quercetin	PTGS2
Quercetin	RAF1
Quercetin	RASA1
Quercetin	RASSF1
Quercetin	RB1
Quercetin	RELA
Quercetin	RUNX2
Quercetin	RXRA
Quercetin	SCN5A
Quercetin	SELE
Quercetin	SERPINE1
Quercetin	SOD1
Quercetin	STAT1
Quercetin	SULT1E1
Quercetin	TGFB1
Quercetin	THBD
Quercetin	TNF
Quercetin	TOP1
Quercetin	TOP2A
Quercetin	TP53
Quercetin	VCAM1
Quercetin	VEGFA
Quercetin	XDH
Quercetin	CCNB1
Quercetin	ELK1
Quercetin	BAX
Quercetin	DIO1
Quercetin	E2F1
Quercetin	E2F2
Quercetin	CLDN4
Quercetin	CASP9
Quercetin	RUNX1T1
Quercetin	HAS2
Quercetin	HK2
Quercetin	CXCL2
Quercetin	NFE2L2
Quercetin	NKX3-1
Quercetin	CXCL11
Quercetin	PCOLCE
Quercetin	PSMD3
Quercetin	SLC2A4
Quercetin	SOD3
Quercetin	SPP1
Quercetin	AHSA1
Quercetin	DCAF5
Quercetin	HERC5
Quercetin	PRXC1A
Quercetin	gyrB
Quercetin	CDC2
Quercetin	GPX6
Quercetin	CYP3A43
Quercetin	INS
Quercetin	PRKX
Quercetin	ATP2B1
Quercetin	MAPK13
Quercetin	ABCB4
Quercetin	ALB
Quercetin	TYR
Quercetin	PIK3CA
Quercetin	MAPK8
Quercetin	AMY2B
Quercetin	PRKCQ
Quercetin	EPX
Quercetin	GOT2
Quercetin	GSR
Quercetin	MAPK14
Quercetin	ALPPL2
Quercetin	SIRT1
Quercetin	NFKB1
Quercetin	GPT
Quercetin	MSMP
Quercetin	CTNNB1
Quercetin	ABCB1
Quercetin	BCHE
Quercetin	TNK1
Quercetin	GUSB
Quercetin	PARP11
Quercetin	EGR1
Quercetin	PRKAA2
Quercetin	PIK3C3
Quercetin	PSMA4
Quercetin	MTOR
Quercetin	IL4
Quercetin	STAT3
Quercetin	CYP2C8
Quercetin	ALOX15B
Quercetin	IFNLR1
Quercetin	LIPE
Quercetin	HSPA1B
Quercetin	SERPINB10
Quercetin	HSP90AA1
Quercetin	GAA
Quercetin	FASN
Quercetin	F2
Quercetin	AADAT
Quercetin	ABCA1
Quercetin	ABCA12
Quercetin	ABCA5
Quercetin	ABCC1
Quercetin	ABCC5
Quercetin	ABCD3
Quercetin	ABCG5
Quercetin	ABCG8
Quercetin	ABHD14B
Quercetin	ABHD6
Quercetin	FAM175A
Quercetin	ACAD11
Quercetin	ACADVL
Quercetin	ACOT13
Quercetin	ACTA2
Quercetin	ACTB
Quercetin	ACTR6
Quercetin	ACYP1
Quercetin	ADA
Quercetin	GPR125
Quercetin	GPR112
Quercetin	LPHN2
Quercetin	ADH5
Quercetin	ADM
Quercetin	ADNP
Quercetin	ADORA2A
Quercetin	ADRM1
Quercetin	AGT
Quercetin	AHSG
Quercetin	AIG1
Quercetin	AK4
Quercetin	AKR1D1
Quercetin	ALAS1
Quercetin	ALDH3A2
Quercetin	ALDH5A1
Quercetin	FAM150B
Quercetin	ALOX12
Quercetin	ALOX15
Quercetin	ALOX5AP
Quercetin	ALPI
Quercetin	AMN1
Quercetin	ANAPC1
Quercetin	ANAPC10
Quercetin	ANAPC4
Quercetin	ANKEF1
Quercetin	ANKRD10
Quercetin	ANTXR2
Quercetin	ANXA3
Quercetin	ANXA4
Quercetin	AP1S1
Quercetin	APBB2
Quercetin	APOA1
Quercetin	APOA5
Quercetin	APOB
Quercetin	APOC2
Quercetin	APP
Quercetin	APPL2
Quercetin	AQP3
Quercetin	ARF3
Quercetin	ARG1
Quercetin	ARHGAP11A
Quercetin	ARID2
Quercetin	ARL13B
Quercetin	ARL15
Quercetin	ARSG
Quercetin	ART4
Quercetin	ASAH1
Quercetin	ASPH
Quercetin	ASPRV1
Quercetin	ASPSCR1
Quercetin	ASTE1
Quercetin	ATF3
Quercetin	ATF6
Quercetin	ATF6B
Quercetin	ATG12
Quercetin	ATP13A1
Quercetin	ATP1A1
Quercetin	ATP5B
Quercetin	ATP6V1C1
Quercetin	ATP6V1E2
Quercetin	ATP7A
Quercetin	ATP9A
Quercetin	AUH
Quercetin	B3GAT3
Quercetin	B3GALTL
Quercetin	B4GALNT1
Quercetin	BAAT
Quercetin	BAD
Quercetin	BAG4
Quercetin	BAZ1A
Quercetin	BCL2L11
Quercetin	BCL2L14
Quercetin	BDH1
Quercetin	BECN1
Quercetin	BEX1
Quercetin	BGLAP
Quercetin	BHMT
Quercetin	BID
Quercetin	BIRC3
Quercetin	BLM
Quercetin	BMP1
Quercetin	BMP4
Quercetin	BMP8A
Quercetin	BORA
Quercetin	BTBD11
Quercetin	BTBD2
Quercetin	BTF3L4
Quercetin	BTG2
Quercetin	BUB1
Quercetin	C1GALT1C1
Quercetin	C2CD4A
Quercetin	APRG1
Quercetin	C4BPB
Quercetin	C5AR1
Quercetin	C7orf50
Quercetin	CACYBP
Quercetin	CAD
Quercetin	CADPS2
Quercetin	CAMTA2
Quercetin	CAPRIN2
Quercetin	C9orf41
Quercetin	CASP1
Quercetin	CASP10
Quercetin	CASP4
Quercetin	CASP6
Quercetin	CBR4
Quercetin	CBX2
Quercetin	CCDC68
Quercetin	CCHCR1
Quercetin	CCNA2
Quercetin	CCND2
Quercetin	CCNE1
Quercetin	CD151
Quercetin	CD302
Quercetin	CD36
Quercetin	CD3D
Quercetin	CD59
Quercetin	CD63
Quercetin	CDC16
Quercetin	CDC7
Quercetin	CDC73
Quercetin	CDCA7L
Quercetin	CDIP1
Quercetin	CDK2
Quercetin	CDK5R1
Quercetin	CDO1
Quercetin	CDRT4
Quercetin	CDS1
Quercetin	CEBPD
Quercetin	CELF1
Quercetin	CENPF
Quercetin	CENPU
Quercetin	CEP170B
Quercetin	CEP68
Quercetin	CEP72
Quercetin	CERS5
Quercetin	CFTR
Quercetin	CGNL1
Quercetin	CHKA
Quercetin	CHRNA10
Quercetin	CHST3
Quercetin	CHST5
Quercetin	CHST9
Quercetin	CIPC
Quercetin	CLGN
Quercetin	CLIP2
Quercetin	CLK1
Quercetin	CLMN
Quercetin	CLPX
Quercetin	CMBL
Quercetin	CMTM7
Quercetin	CMTR2
Quercetin	COG6
Quercetin	COMMD10
Quercetin	CORO2B
Quercetin	COX11
Quercetin	COX6B1
Quercetin	CP
Quercetin	CPB2
Quercetin	CPED1
Quercetin	CPN1
Quercetin	CPNE2
Quercetin	CPT1B
Quercetin	CPT2
Quercetin	CPVL
Quercetin	CREBBP
Quercetin	AIM1
Quercetin	CSF2
Quercetin	CSTF2
Quercetin	CTSC
Quercetin	CTSO
Quercetin	CX3CL1
Quercetin	CYCS
Quercetin	CYP2J2
Quercetin	DAPK1
Quercetin	DBF4
Quercetin	DCAF6
Quercetin	DDIT3
Quercetin	DDIT4
Quercetin	DDX11
Quercetin	DDX20
Quercetin	DECR1
Quercetin	DENND1A
Quercetin	DEPDC1B
Quercetin	DHCR24
Quercetin	DHRS13
Quercetin	DHX29
Quercetin	DIMT1
Quercetin	DKK1
Quercetin	DLGAP5
Quercetin	DNAAF2
Quercetin	DNAJB2
Quercetin	DNAJC12
Quercetin	DNAJC3
Quercetin	DNASE1L3
Quercetin	DNMT1
Quercetin	DOCK4
Quercetin	DPH3
Quercetin	DPH6
Quercetin	DPY30
Quercetin	DPYD
Quercetin	DSCC1
Quercetin	DSE
Quercetin	DTD2
Quercetin	DUSP1
Quercetin	E2F3
Quercetin	E2F7
Quercetin	EDNRB
Quercetin	N6AMT2
Quercetin	EEF1B2
Quercetin	EFCAB8
Quercetin	EFNA1
Quercetin	EFNA4
Quercetin	EGR4
Quercetin	EHBP1
Quercetin	EID3
Quercetin	EIF2A
Quercetin	EIF2S1
Quercetin	EIF4E
Quercetin	ELK4
Quercetin	ENAH
Quercetin	ENDOD1
Quercetin	ENDOG
Quercetin	ENO1
Quercetin	ENPP3
Quercetin	EPB41L1
Quercetin	EPB41L5
Quercetin	EPHA2
Quercetin	EPHB4
Quercetin	EPO
Quercetin	EPS15
Quercetin	EPS8L2
Quercetin	ERCC1
Quercetin	ERGIC2
Quercetin	ERN2
Quercetin	ETFB
Quercetin	ETNPPL
Quercetin	ETS2
Quercetin	EVA1B
Quercetin	CCR7
Quercetin	EXOC5
Quercetin	EXOSC9
Quercetin	F10
Quercetin	FABP1
Quercetin	FADD
Quercetin	FADS3
Quercetin	FAH
Quercetin	FAM114A1
Quercetin	FAM120C
Quercetin	FAM13C
Quercetin	FAM171A1
Quercetin	FAM177A1
Quercetin	FAM209B
Quercetin	FANCB
Quercetin	FANCG
Quercetin	FARP2
Quercetin	FAS
Quercetin	FASLG
Quercetin	FBXO25
Quercetin	FBXO30
Quercetin	FBXO41
Quercetin	FBXW7
Quercetin	FCER1G
Quercetin	FDPS
Quercetin	FDXR
[truncated: 3,395 more rows]
