# Supplementary material for: Study on the Sleep-Improvement Effects of Hemerocallis citrina Baroni in Drosophila melanogaster and Targeted Screening to Identify Its Active Components and Mechanism
Source: Foods. 2021 Apr 17;10(4):883. doi: 10.3390/foods10040883 (PMC8072781; doi:10.3390/foods10040883)
Supplement: Supplementary file 1 [file foods-10-00883-s001.zip › Supplementary materials/Table S3 Therapeutic targets for sleep relaetd indications.xlsx]

## Sheet: Sheet1
Table S3 Therapeutic targets for sleep relaetd indications
therapeutic targets from DisGenet	therapeutic targets from Drugbank	therapeutic targets from Genecards			Totaltherapeutic targets after eliminating the redundancy
MEIS1	SLC6A4	HCRT			MEIS1
SLC6A3	SLC6A2	PER3			SLC6A3
ADORA2A	KCNQ2	PER2			ADORA2A
BHLHE41	ADRA2A	HTR2A			BHLHE41
CHRNA4	HRH1	BDNF			CHRNA4
IL1B	HTR2A	TNF			IL1B
POMC	HTR1A	APOE			POMC
AANAT	ADRA1A	SLC6A4			AANAT
CHRNB2	KCNA1	EDN1			CHRNB2
HTR7	ADRA1D	SLC6A3			HTR7
GABRB3	OPRD1	SNCA			GABRB3
LMX1B	OPRK1	PHOX2B			LMX1B
PTGS1	NTRK1	CSNK1D			PTGS1
CRY1	NTRK2	MOG			CRY1
NFIL3	HRH2	MAPT			NFIL3
RORC	HRH4	HLA-DQB1			RORC
BHLHE40	SIGMAR1	ATXN3			BHLHE40
HCRT	HTR2C	COMT			HCRT
NAMPT	ADRA1B	GRIN2A			NAMPT
CST3	HTR7	AHDC1			CST3
CTSH	HTR1D	CRY1			CTSH
DLAT	OPRM1	CHAT			DLAT
DRD1	HTR1B	LEP			DRD1
EEF2	HTR6	IL6			EEF2
BACE1	KCNQ3	HLA-DRB1			BACE1
GRIN2B	CHRNA4	MAOA			GRIN2B
GSR	CHRNA7	CLOCK			GSR
NRGN	GRIA2	GHRL			NRGN
NGB	GRIK2	ANK3			NGB
BDNF	CHRM1	CRH			BDNF
MAP2K4	ADRB2	MECP2			MAP2K4
PRNP	CHRM2	PRKN			PRNP
LRRK2	ADRB1	BHLHE41			LRRK2
SNCA	CHRM3	SLC18A2			SNCA
MAPT	CHRM4	HCRTR2			MAPT
MECP2	CHRM5	DRD2			MECP2
GRIN2A	SMPD1	PRL			GRIN2A
RAI1	DRD2	TFAP2B			RAI1
PROKR2	HTR2B	IGF1			PROKR2
SATB2	KCNH2	CRP			SATB2
ATXN10	NR1I3	DRD3			ATXN10
GNAO1	GABRA1	GCH1			GNAO1
ATXN3	GABRA2	ARNTL			ATXN3
MBD5	GABRA3	ACE			MBD5
ATXN2	GABRA5	UBE3A			ATXN2
SLC2A1	GABRG1	DNMT1			SLC2A1
CDKL5	GABRG2	GDNF			CDKL5
TFAP2B	GABRG3	ICAM1			TFAP2B
ASXL3	GABRB1	INS			ASXL3
	GABRB2	PRNP			SLC6A4
	GABRB3	ZNF365			SLC6A2
	GABRD	TNFSF4			KCNQ2
	GABRE	LRRK2			ADRA2A
	GABRP	CDKL5			HRH1
	GABRR1	ADIPOQ			HTR2A
	GABRR2	RAI1			HTR1A
	GABRR3	P2RY11			ADRA1A
	GABRA4	CACNA1C			KCNA1
	GABRA6	DBH			ADRA1D
	GABRQ	HTT			OPRD1
	TSPO	CHI3L1			OPRK1
	ASMT	SOD1			NTRK1
	MTNR1A	CRY2			NTRK2
	MTNR1B	GABRA1			HRH2
	CALM2	AANAT			HRH4
	CALR	NPAS2			SIGMAR1
	NQO2	GRIA3			HTR2C
	MPO	REN			ADRA1B
	ESR1	MTNR1A			HTR1D
	EPX	GFAP			OPRM1
	SCN1A	HTR2C			HTR1B
	NR1I2	TPH2			HTR6
	HCRTR1	CNTNAP2			KCNQ3
	HCRTR2	HCRTR1			CHRNA7
	Nischarin	PINK1			GRIA2
	SLC6A3	CSNK1E			GRIK2
	ADRA2B	GABRG2			CHRM1
	HTR3A	SLC2A1			ADRB2
		DRD5			CHRM2
		CABP4			ADRB1
		HTR1A			CHRM3
		SGSH			CHRM4
		NRXN1			CHRM5
		POMC			SMPD1
		GABRB3			DRD2
		IDS			HTR2B
		NAGLU			KCNH2
		SPR			NR1I3
		RET			GABRA1
		TCF20			GABRA2
		SCN1A			GABRA3
		IDUA			GABRA5
		HTR3A			GABRG1
		C9orf72			GABRG2
		SCN2A			GABRG3
		CACNA1A			GABRB1
		DCTN1			GABRB2
		TH			GABRD
		ASCL1			GABRE
		CXCL8			GABRP
		FOXG1			GABRR1
		SNAP25			GABRR2
		POGZ			GABRR3
		OPN4			GABRA4
		NDN			GABRA6
		GBA			GABRQ
		KCNQ2			TSPO
		NPS			ASMT
		TBP			MTNR1A
		PWRN1			MTNR1B
		IQSEC2			CALM2
		SNRPN			CALR
		ATXN2			NQO2
		STXBP1			MPO
		IL1B			ESR1
		ALB			EPX
		COQ2			SCN1A
		UCHL1			NR1I2
		IL10			HCRTR1
		NKX2-1			HCRTR2
		MAGEL2			Nischarin
		HGSNAT			ADRA2B
		PARK7			HTR3A
		VEGFA			PER3
		FOS			PER2
		TSPYL1			TNF
		ADORA1			APOE
		CTSH			EDN1
		NR1D1			PHOX2B
		BTBD9			CSNK1D
		DSPS			MOG
		DDC			HLA-DQB1
		TCF4			COMT
		MBD5			AHDC1
		GNS			CHAT
		MKRN3			LEP
		NOS3			IL6
		RETN			HLA-DRB1
		TAC1			MAOA
		HERC2			CLOCK
		SNORD115-1			GHRL
		TSPO			ANK3
		NPPB			CRH
		SLC9A6			PRKN
		ATN1			SLC18A2
		PER1			PRL
		GABBR2			IGF1
		PSEN1			CRP
		SCN8A			DRD3
		DEAF1			GCH1
		IGLON5			ARNTL
		CASK			ACE
		VPS35			UBE3A
		MTHFR			DNMT1
		AGT			GDNF
		KCNA1			ICAM1
		SNCAIP			INS
		FXYD1			ZNF365
		HNMT			TNFSF4
		EPO			ADIPOQ
		FLCN			P2RY11
		IGF2			CACNA1C
		FRRS1L			DBH
		ADORA2A			HTT
		GH1			CHI3L1
		FGFR3			SOD1
		SST			CRY2
		DRD1			NPAS2
		SNORD116-1			GRIA3
		SLC18A3			REN
		NRCLP3			GFAP
		NEXMIF			TPH2
		CHRNB2			CNTNAP2
		GABRD			PINK1
		SOX2			CSNK1E
		AVP			DRD5
		RELN			CABP4
		NRCLP2			SGSH
		TAF1			NRXN1
		TSC22D3			IDS
		PROK2			NAGLU
		VCP			SPR
		SYT1			RET
		ESR1			TCF20
		LEPR			IDUA
		TPH1			C9orf72
		NRCLP4			SCN2A
		NRCLP5			CACNA1A
		NRCLP6			DCTN1
		FGFR1			TH
		FGFR2			ASCL1
		PSEN2			CXCL8
		CACNB4			FOXG1
		TSHR			SNAP25
		DRD4			POGZ
		GABBR1			OPN4
		FMR1			NDN
		NPY			GBA
		PNKD			NPS
		AGRN			TBP
		IPW			PWRN1
		MMD			IQSEC2
		EHMT1			SNRPN
		GPHN			STXBP1
		ALDH5A1			ALB
		AKT1			COQ2
		KCNT1			UCHL1
		ADRB1			IL10
		SLC5A7			NKX2-1
		NIPBL			MAGEL2
		CHRNA2			HGSNAT
		ATXN8OS			PARK7
		KCNQ3			VEGFA
		FLII			FOS
		TRPV4			TSPYL1
		PPT1			ADORA1
		HRH3			NR1D1
		CREBBP			BTBD9
		TARDBP			DSPS
		PAX8			DDC
		HDC			TCF4
		CHRNA4			GNS
		WDR45			MKRN3
		PWAR1			NOS3
		MKRN3-AS1			RETN
		CCL2			TAC1
		VAMP1			HERC2
		SYT2			SNORD115-1
		SERPINE1			NPPB
		GABRR3			SLC9A6
		VCAM1			ATN1
		PRRT2			PER1
		KCNQ1			GABBR2
		NR4A2			PSEN1
		ADH1C			SCN8A
		HIF1A			DEAF1
		VPS13C			IGLON5
		EFHC1			CASK
		CACNA1H			VPS35
		GPT			MTHFR
		TRIB2			AGT
		SELP			SNCAIP
		TPP1			FXYD1
		RLS6			HNMT
		CLCN2			EPO
		MYO9A			FLCN
		EPM2A			IGF2
		PROP1			FRRS1L
		FBXL3			GH1
		PON1			FGFR3
		IGFBP3			SST
		ELN			SNORD116-1
		SLC25A1			SLC18A3
		COL13A1			NRCLP3
		APOB			NEXMIF
		MFN2			SOX2
		SLC1A3			AVP
		SNCB			RELN
		NALCN			NRCLP2
		HTRA2			TAF1
		PODXL			TSC22D3
		NOS2			PROK2
		OXT			VCP
		ASPA			SYT1
		CHD8			LEPR
		CYP2D6			TPH1
		SCN5A			NRCLP4
		NR3C2			NRCLP5
		MEIS1			NRCLP6
		EP300			FGFR1
		USP8			FGFR2
		POU1F1			PSEN2
		NHLRC1			CACNB4
		GIGYF2			TSHR
		SPTAN1			DRD4
		NDST1			GABBR1
		ADNP			FMR1
		TBC1D24			NPY
		TTR			PNKD
		CTNNB1			AGRN
		TSHB			IPW
		DHX30			MMD
		NGLY1			EHMT1
		SRPX2			GPHN
		GRIK2			ALDH5A1
		NAGS			AKT1
		DNAJC6			KCNT1
		VPS13A			SLC5A7
		ATP1A3			NIPBL
		DHCR7			CHRNA2
		SQSTM1			ATXN8OS
		FBXO7			FLII
		WASHC4			TRPV4
		LAMB2			PPT1
		SCN1B			HRH3
		CLN5			CREBBP
		ACHE			TARDBP
		EIF4G1			PAX8
		DNAJC13			HDC
		MEN1			WDR45
		RBFOX3			PWAR1
		MAOB			MKRN3-AS1
		HDAC4			CCL2
		NTS			VAMP1
		GHRH			SYT2
		ADAMTS2			SERPINE1
		DISC2			VCAM1
		AQP4			PRRT2
		GALNS			KCNQ1
		NR3C1			NR4A2
		SHANK3			ADH1C
		HRAS			HIF1A
		APP			VPS13C
		TIMELESS			EFHC1
		ARSB			CACNA1H
		CLN3			GPT
		NPPA			TRIB2
		P4HTM			SELP
		BRAF			TPP1
		HTR1B			RLS6
		GCG			CLCN2
		CHMP2B			MYO9A
		H19			EPM2A
		RLS7			PROP1
		RUNX2			FBXL3
		WFS1			PON1
		BSCL2			IGFBP3
		SLC25A22			ELN
		GLUD2			SLC25A1
		TRIM8			COL13A1
		MFSD8			APOB
		GAL			MFN2
		PTGDS			SLC1A3
		NPAP1			SNCB
		TACR1			NALCN
		CNR1			HTRA2
		SLC25A13			PODXL
		SIN3A			NOS2
		CCDC47			OXT
		NOS1			ASPA
		NTRK2			CHD8
		SLC6A2			CYP2D6
		WAC			SCN5A
		FKBP5			NR3C2
		PDSS2			EP300
		DEPDC5			USP8
		PTS			POU1F1
		ARX			NHLRC1
		GUSB			GIGYF2
		GPR101			SPTAN1
		RLS1			NDST1
		IL2			ADNP
		SNORD116@			TBC1D24
		ARNTL2			TTR
		TWIST1			CTNNB1
		ST3GAL3			TSHB
		CLIP1			DHX30
		SOX3			NGLY1
		CSTB			SRPX2
		FUS			NAGS
		H2AC18			DNAJC6
		COLQ			VPS13A
		SLC6A1			ATP1A3
		DNA2			DHCR7
		ARCN1			SQSTM1
		SMC3			FBXO7
		PRPS1			WASHC4
		HSPA1A			LAMB2
		GRIN2B			SCN1B
		SCN4A			CLN5
		CAV3			ACHE
		ATXN7			EIF4G1
		HAPLN1			DNAJC13
		RPS27A			MEN1
		ADCYAP1			RBFOX3
		MC4R			MAOB
		CACNA1S			HDAC4
		NSD1			NTS
		STAG2			GHRH
		SPIB			ADAMTS2
		SLITRK1			DISC2
		SETD5			AQP4
		IGFBP1			GALNS
		S100B			NR3C1
		DMPK			SHANK3
		RAPSN			HRAS
		RTTN			APP
		RLS2			TIMELESS
		SEPSECS			ARSB
		NSDHL			CLN3
		NEUROD2			NPPA
		LHX3			P4HTM
		ATAD1			BRAF
		EPG5			GCG
		LOC110806262			CHMP2B
		ADA			H19
		RLS4			RLS7
		GAD1			RUNX2
		FDFT1			WFS1
		GNAO1			BSCL2
		TRHR			SLC25A22
		CNKSR2			GLUD2
		ABCC9			TRIM8
		PRODH			MFSD8
		ARIH1			GAL
		KCNA2			PTGDS
		DBP			NPAP1
		PLCB4			TACR1
		GLRA1			CNR1
		RLS3			SLC25A13
		RLS5			SIN3A
		RLS8			CCDC47
		ASMT			NOS1
		CYBB			WAC
		NADK2			FKBP5
		LEPQTL1			PDSS2
		GNAI3			DEPDC5
		SERPINA3			PTS
		CYP2B6			ARX
		BMP2			GUSB
		RBFOX1			GPR101
		GSN			RLS1
		COL3A1			IL2
		AIP			SNORD116@
		CEP57			ARNTL2
		LARP7			TWIST1
		SLC52A3			ST3GAL3
		SLC52A2			CLIP1
		TNFRSF1B			SOX3
		GNAS			CSTB
		ATP1A2			FUS
		RORA			H2AC18
		CRHR1			COLQ
		PCGF2			SLC6A1
		SLC6A5			DNA2
		ASXL3			ARCN1
		IL12RB1			SMC3
		DOK7			PRPS1
		PDYN			HSPA1A
		CDKN1C			SCN4A
		SCN2B			CAV3
		SCN3B			ATXN7
		DNAJC5			HAPLN1
		KCNJ8			RPS27A
		NLGN3			ADCYAP1
		CLN8			MC4R
		MPP5			CACNA1S
		BRCA2			NSD1
		SKI			STAG2
		NONO			SPIB
		NFIX			SLITRK1
		SH3BP2			SETD5
		EDN3			IGFBP1
		PCDH19			S100B
		RYR1			DMPK
		FLT1			RAPSN
		GLRB			RTTN
		SLC26A4			RLS2
		DUOX2			SEPSECS
		LIAS			NSDHL
		ATXN10			NEUROD2
		PRSS12			LHX3
		LHX4			ATAD1
		HESX1			EPG5
		TRH			LOC110806262
		FTL			ADA
		CHKB			RLS4
		SATB2			GAD1
		IL18			FDFT1
		NPC2			TRHR
		DKK1			CNKSR2
		DAOA			ABCC9
		AR			PRODH
		CPT1B			ARIH1
		KDM5B			KCNA2
		TNIK			DBP
		EDNRA			PLCB4
		MTNR1B			GLRA1
		MAP2K1			RLS3
		USP7			RLS5
		PAFAH1B1			RLS8
		GPD1L			CYBB
		AHI1			NADK2
		CLN6			LEPQTL1
		ATP12A			GNAI3
		CREB1			SERPINA3
		IL17A			CYP2B6
		RPS6KA3			BMP2
		GNRH1			RBFOX1
		DISC1			GSN
		GAD2			COL3A1
		CLIP2			AIP
		IFNG			CEP57
		GRM5			LARP7
		ATP4A			SLC52A3
		PROKR2			SLC52A2
		NGF			TNFRSF1B
		MMP9			GNAS
		GNE			ATP1A2
		RERE			RORA
		CHRM2			CRHR1
		HMBS			PCGF2
		KIF11			SLC6A5
		IL12A			IL12RB1
		RSRC1			DOK7
		TSC2			PDYN
		IL13			CDKN1C
		TG			SCN2B
		MAPK10			SCN3B
		CLCN1			DNAJC5
		PRDM10			KCNJ8
		MIR132			NLGN3
		PSMNSW			CLN8
		NEFH			MPP5
		PRPH			BRCA2
		LTBP3			SKI
		PTCHD1			NONO
		MAP2			NFIX
		GRIN1			SH3BP2
		SSPN			EDN3
		KMT2A			PCDH19
		TPO			RYR1
		PNKP			FLT1
		SMARCC2			GLRB
		OTX2			SLC26A4
		ARNT2			DUOX2
		CISD2			LIAS
		PIGQ			PRSS12
		EML1			LHX4
		PGAP1			HESX1
		FKRP			TRH
		CC2D1A			FTL
		WDR4			CHKB
		GRIA4			IL18
		CACNB2			NPC2
		NRG1			DKK1
		OPRM1			DAOA
		PSG3			AR
		HTN3			CPT1B
		NPC1			KDM5B
		G6PC			TNIK
		ENO2			EDNRA
		GABRA5			MAP2K1
		NPTX2			USP7
		CILK1			PAFAH1B1
		KIF15			GPD1L
		FAM3D			AHI1
		GRIA1			CLN6
		HLA-B			ATP12A
		MEF2C			CREB1
		APOA1			IL17A
		CD40LG			RPS6KA3
		IL1A			GNRH1
		VIP			DISC1
		IGF2R			GAD2
		CTCF			CLIP2
		DAO			IFNG
		RPS3A			GRM5
		GRN			ATP4A
		GTF2IRD1			NGF
		HLA-DQA1			MMP9
		NDUFS4			GNE
		TEAD4			RERE
		UBXN2B			HMBS
		SLC1A2			KIF11
		LGALS4			IL12A
		ZNF804A			RSRC1
		GRM1			TSC2
		CDH23			IL13
		CHRNA7			TG
		HMOX1			MAPK10
		CALCA			CLCN1
		NKX2-5			PRDM10
		CYP1A2			MIR132
		TBL2			PSMNSW
		EDNRB			NEFH
		CASP3			PRPH
		TSC1			LTBP3
		SZT2			PTCHD1
		HRH1			MAP2
		BAZ1B			GRIN1
		FOXE1			SSPN
		ECE1			KMT2A
		CCR3			TPO
		RRIS			PNKP
		CYP2C19			SMARCC2
		CAT			OTX2
		GJA1			ARNT2
		HLA-DPB1			CISD2
		PLEKHB2			PIGQ
		LIMK1			EML1
		RFC2			PGAP1
		GTF2I			FKRP
		SLC18A1			CC2D1A
		DAD1			WDR4
		SYP			GRIA4
		IL4			CACNB2
		PGR			NRG1
		SMARCB1			PSG3
		SMC1A			HTN3
		CYP3A4			NPC1
		ARSA			G6PC
		TTN			ENO2
		SCN10A			NPTX2
		KCND3			CILK1
		PMPCA			KIF15
		OCA2			FAM3D
		MYO1H			GRIA1
		MIR133B			HLA-B
		VDR			MEF2C
		TNFRSF10A			APOA1
		ADCY10			CD40LG
		MPO			IL1A
		CRADD			VIP
		MBOAT7			IGF2R
		TRAPPC9			CTCF
		PVALB			DAO
		BCHE			RPS3A
		HLA-DQA2			GRN
		IRF5			GTF2IRD1
		HDAC8			HLA-DQA1
		GJB1			NDUFS4
		RAD21			TEAD4
		MUSK			UBXN2B
		TNFSF15			SLC1A2
		TRIO			LGALS4
		NDP			ZNF804A
		NSUN2			GRM1
		CRBN			CDH23
		MLXIPL			HMOX1
		TNPO3			CALCA
		POU2AF1			NKX2-5
		C12orf4			CYP1A2
		MMEL1			TBL2
		HP			EDNRB
		SLC29A3			CASP3
		GATAD2B			TSC1
		MED25			SZT2
		OXTR			BAZ1B
		KCNH2			FOXE1
		PLCB1			ECE1
		PDGFB			CCR3
		VRK2			RRIS
		CCR1			CYP2C19
		IL10RB			CAT
		M6PR			GJA1
		ATP13A2			HLA-DPB1
		EIF3G			PLEKHB2
		PPAN			LIMK1
		PPAN-P2RY11			RFC2
		PICSAR			GTF2I
		LINC00163			SLC18A1
		LINC00165			DAD1
		MAP2K5			SYP
		THRB			IL4
		GSR			PGR
		LOC108684022			SMARCB1
		AIFM1			SMC1A
		SIK1			CYP3A4
		EZR			ARSA
		MAN1B1			TTN
		CORIN			SCN10A
		WARS2			KCND3
		TECR			PMPCA
		HIBCH			OCA2
		AGA			MYO1H
		AIMP1			MIR133B
		DCPS			VDR
		SARDH			TNFRSF10A
		MED23			ADCY10
		TUSC3			CRADD
		EDC3			MBOAT7
		B3GALNT2			TRAPPC9
		FMN2			PVALB
		STOX1			BCHE
		ZC3H14			HLA-DQA2
		PIGC			IRF5
		LMAN2L			HDAC8
		ATAD3A			GJB1
		PIGP			RAD21
		FBXO31			MUSK
		WDR73			TNFSF15
		SARS1			TRIO
		SEPTIN9			NDP
		METTL23			NSUN2
		SPART			CRBN
		SLC45A1			MLXIPL
		LINS1			TNPO3
		SLC22A5			POU2AF1
		MC1R			C12orf4
		DMD			MMEL1
		MT-TL1			HP
		GHR			SLC29A3
		ATXN1			GATAD2B
		APPL1			MED25
		ARSH			OXTR
		TCOF1			PLCB1
		ARHGAP11A			PDGFB
		NLGN1			VRK2
		CHRNE			CCR1
		SLC12A3			IL10RB
		SUFU			M6PR
		SELL			ATP13A2
		FBN1			EIF3G
		NTNG2			PPAN
		SYN2			PPAN-P2RY11
		MIR433			PICSAR
		PARK10			LINC00163
		PARK16			LINC00165
		PARK12			MAP2K5
		PARK21			THRB
		CCK			LOC108684022
		NTF3			AIFM1
		CSMD1			SIK1
		LGI1			EZR
		KDM4C			MAN1B1
		FAAH			CORIN
		MYOD1			WARS2
		PMP22			TECR
		IYD			HIBCH
		DUOXA2			AGA
		CDK5			AIMP1
		MBP			DCPS
		ADRB2			SARDH
		GABRB2			MED23
		SGCE			TUSC3
		CCL5			EDC3
		CTSD			B3GALNT2
		ATP10A			FMN2
		OPRK1			STOX1
		GRM7			ZC3H14
		CLCNKB			PIGC
		PTH			LMAN2L
		POLG			ATAD3A
		THRA			PIGP
		SLC17A5			FBXO31
		JRK			WDR73
		MT-ND1			SARS1
		MTOR			SEPTIN9
		BACE1			METTL23
		ARID1B			SPART
		OPRD1			SLC45A1
		GNB3			LINS1
		HTR7			SLC22A5
		IL2RA			MC1R
		TGFB1			DMD
		CORT			MT-TL1
		HTR2B			GHR
		ACADM			ATXN1
		PRICKLE1			APPL1
		SLC5A5			ARSH
		FKTN			TCOF1
		IDO1			ARHGAP11A
		ERBB4			NLGN1
		HCN4			CHRNE
		DCX			SLC12A3
		SNCG			SUFU
		PPOX			SELL
		GLE1			FBN1
		UNC80			NTNG2
		MDD1			SYN2
		MDD2			MIR433
		SCN9A			PARK10
		TF			PARK16
		TOR1A			PARK12
		SIRT1			PARK21
		LOC108663987			CCK
		IL2RB			NTF3
		IREB2			CSMD1
		SUMF1			LGI1
		SELE			KDM4C
		SCN3A			FAAH
		GABRA3			MYOD1
		CYP2C9			PMP22
		FBP1			IYD
		NIPA2			DUOXA2
		GSK3B			CDK5
		DLG4			MBP
		CP			SGCE
		AFF2			CCL5
		PEMT			CTSD
		KNG1			ATP10A
		LOC109504728			GRM7
		GAPDH			CLCNKB
		CPQ			PTH
		ADRA2A			POLG
		SNHG14			THRA
		SHBG			SLC17A5
		NEFL			JRK
		ABCB1			MT-ND1
		MAPK14			MTOR
		GRIA2			ARID1B
		UBE2L3			GNB3
		GABRG3			IL2RA
		PTGS2			TGFB1
		KCNJ11			CORT
		NTF4			ACADM
		TUBB3			PRICKLE1
		CPOX			SLC5A5
		PTPRD			FKTN
		PGAP3			IDO1
		CERT1			ERBB4
		P2RX7			HCN4
		NRGN			DCX
		LOC108745275			SNCG
		LOC108745276			PPOX
		LOC106020709			GLE1
		LOC106020710			UNC80
		HSPA8			MDD1
		GRIK1			MDD2
		SHH			SCN9A
		RTN4R			TF
		SHANK2			TOR1A
		IL1RN			SIRT1
		ADM			LOC108663987
		APOL1			IL2RB
		ACO1			IREB2
		CYFIP1			SUMF1
		AIF1			SELE
		MIR9-1			SCN3A
		MIR24-1			CYP2C9
		QDPR			FBP1
		TSEN54			NIPA2
		ABCB7			GSK3B
		EPRS1			DLG4
		PYY			CP
		IL7			AFF2
		DNM1			PEMT
		DPP6			KNG1
		GGT1			LOC109504728
		PHOX2A			GAPDH
		TLX3			CPQ
		FGF12			SNHG14
		CTLA4			SHBG
		SREBF1			NEFL
		PAH			ABCB1
		SRC			MAPK14
		COL1A1			UBE2L3
		G6PD			PTGS2
		SLC11A2			KCNJ11
		ERCC6			NTF4
		KCNE3			TUBB3
		DLK1			CPOX
		GALC			PTPRD
		DTNBP1			PGAP3
		NTNG1			CERT1
		PAEP			P2RX7
		PCDH10			LOC108745275
		NIPA1			LOC108745276
		GYPB			LOC106020709
		PGAP2			LOC106020710
		KCNE5			HSPA8
		MGR2			GRIK1
		MGR3			SHH
		MGR5			RTN4R
		MGR6			SHANK2
		MGR1			IL1RN
		PTLS			ADM
		MGR8			APOL1
		MGR12			ACO1
		YUHAL			CYFIP1
		TOX3			AIF1
		LOC110011216			MIR9-1
		C3			MIR24-1
		NAT2			QDPR
		TEF			TSEN54
		MSX2			ABCB7
		BGLAP			EPRS1
		MAPK3			PYY
		STX1B			IL7
		MCTP2			DNM1
		TLR4			DPP6
		RYR2			GGT1
		F2			PHOX2A
		SRD5A1			TLX3
		CASP8			FGF12
		GFRA1			CTLA4
		HBB			SREBF1
		RTN4			PAH
		CCNA2			SRC
		SORL1			COL1A1
		MLX			G6PD
		U2AF1			SLC11A2
		MLEC			ERCC6
		ALYREF			KCNE3
		BLOC1S1			DLK1
		TUBGCP5			GALC
		SNURF			DTNBP1
		ENSG00000202498			NTNG1
		ANCR			PAEP
		SYNJ1			PCDH10
		MAP2K2			NIPA1
		MDM2			GYPB
		HSPD1			PGAP2
		LMX1B			KCNE5
		TMEM230			MGR2
		SKOR1			MGR3
		HTR1D			MGR5
		CXCL10			MGR6
		RNASEL			MGR1
		HSPB7			PTLS
		NPSR1			MGR8
		MSX1			MGR12
		DYNC1H1			YUHAL
		RNF19A			TOX3
		ANK1			LOC110011216
		PNOC			C3
		HMGCR			NAT2
		APOH			TEF
		TFRC			MSX2
		CFI			BGLAP
		NMB			MAPK3
		LBR			STX1B
		HRH2			MCTP2
		PCLO			TLR4
		EGR2			RYR2
		SYN1			F2
		GRM2			SRD5A1
		ADH1B			CASP8
		UBC			GFRA1
		RBM4			HBB
		FBXL13			RTN4
		LINC-ROR			CCNA2
		PWARSN			SORL1
		LOC106627981			MLX
		ODC1			U2AF1
		AGTR1			MLEC
		HSP90AA1			ALYREF
		HPGDS			BLOC1S1
		GAP43			TUBGCP5
		PAX6			SNURF
		GABRA2			ENSG00000202498
		NR1H2			ANCR
		SORCS1			SYNJ1
		FNDC5			MAP2K2
		COL17A1			MDM2
		NRXN3			HSPD1
		CGA			TMEM230
		CACNA2D1			SKOR1
		PKP2			CXCL10
		UNC13A			RNASEL
		NACC1			HSPB7
		SLMAP			NPSR1
		STAR			MSX1
		SRM			DYNC1H1
		PLA2G6			RNF19A
		GLA			ANK1
		LDLR			PNOC
		PNPO			HMGCR
		LAMP1			APOH
		NRTN			TFRC
		TPPP			CFI
		KCTD7			NMB
		JAKMIP1			LBR
		MT-TK			PCLO
		BAX			EGR2
		SREBF2			SYN1
		AGRP			GRM2
		ELP4			ADH1B
		LOX			UBC
		CHRNA6			RBM4
		ASPM			FBXL13
		ADRA1A			LINC-ROR
		PDE4D			PWARSN
		RAB7A			LOC106627981
		CALM2			ODC1
		UBQLN2			AGTR1
		VAMP2			HSP90AA1
		AKAP9			HPGDS
		COPS3			GAP43
		LLGL1			PAX6
		RASD1			NR1H2
		DRG2			SORCS1
		DRC3			FNDC5
		SMCR5			COL17A1
		NQO2			NRXN3
		LMOD1			CGA
		CHRNB1			CACNA2D1
		LOC108663993			PKP2
		TNNT2			UNC13A
		PTGDR			NACC1
		TIMP1			SLMAP
		HTR3B			STAR
		HMGCL			SRM
		IL16			PLA2G6
		TBK1			GLA
		DNM2			LDLR
		GLDC			PNPO
		GRM3			LAMP1
		TRPM4			NRTN
		SLC1A4			TPPP
		NCOR1			KCTD7
		MTM1			JAKMIP1
		CHD2			MT-TK
		BSG			BAX
		SV2A			SREBF2
		KDM5C			AGRP
		TFEB			ELP4
		AFF4			LOX
		CALB1			CHRNA6
		ERF			ASPM
		KMT2D			PDE4D
		GNPTAB			RAB7A
		KLHL7			UBQLN2
		CUX2			VAMP2
		RANGRF			AKAP9
		MIRLET7D			COPS3
		MIRLET7I			LLGL1
		SNORD107			RASD1
		H19-ICR			DRG2
		GTS			DRC3
		EJM3			SMCR5
		EJM4			LMOD1
		EJM9			CHRNB1
		DEL16P13.2			LOC108663993
		DEL1Q21			TNNT2
		DUPXQ25			PTGDR
		LOC106020711			TIMP1
		LOC106020712			HTR3B
		TLR2			HMGCL
		GPR50			IL16
		IRS1			TBK1
		PDE5A			DNM2
		CHRNA5			GLDC
		SLC12A5			GRM3
		SCN4B			TRPM4
		IAPP			SLC1A4
		PIGK			NCOR1
		PCSK1			MTM1
		RGS4			CHD2
		KRAS			BSG
		GLUD1			SV2A
		WWOX			KDM5C
		AP3B2			TFEB
		SETBP1			AFF4
		SIM1			CALB1
		ZNF41			ERF
		MT-ND5			KMT2D
		KCNMA1			GNPTAB
		NCOA7			KLHL7
		ZEB2			CUX2
		GHRHR			RANGRF
		LTA			MIRLET7D
		AMD1			MIRLET7I
		TXN			SNORD107
		CACNA1B			H19-ICR
		BRCA1			GTS
		HPR			EJM3
		MBD4			EJM4
		NAA10			EJM9
		TWNK			DEL16P13.2
		UBE2N			DEL1Q21
		GLO1			DUPXQ25
		IL5			LOC106020711
		GABRA4			LOC106020712
		UBE2D2			TLR2
		OMD			GPR50
		MIR21			IRS1
		CD36			PDE5A
		HLA-A			CHRNA5
		GMPPB			SLC12A5
		STH			SCN4B
		PITX3			IAPP
		HSD17B12			PIGK
		ADCY5			PCSK1
		CYP19A1			RGS4
		TP53			KRAS
		YWHAQ			GLUD1
		SNTA1			WWOX
		THAP1			AP3B2
		LAPTM4A			SETBP1
		ETAA1			SIM1
		CASC16			ZNF41
		LOC108660406			MT-ND5
		EGF			KCNMA1
		PMCH			NCOA7
		KCNK9			ZEB2
		OPRL1			GHRHR
		CR1			LTA
		CACNA1I			AMD1
		ANKK1			TXN
		CST3			CACNA1B
		PRKCG			BRCA1
		GRIN2D			HPR
		RAB39B			MBD4
		SLC9A7			NAA10
		ALG13			TWNK
		AUTS2			UBE2N
		TDP2			GLO1
		FARS2			IL5
		PPARG			UBE2D2
		ACAT1			OMD
		NF2			MIR21
		DPYS			CD36
		NUP88			HLA-A
		SHROOM4			GMPPB
		COA8			STH
		NAALADL2			PITX3
					HSD17B12
					ADCY5
					CYP19A1
					TP53
					YWHAQ
					SNTA1
					THAP1
					LAPTM4A
					ETAA1
					CASC16
					LOC108660406
					EGF
					PMCH
					KCNK9
					OPRL1
					CR1
					CACNA1I
					ANKK1
					PRKCG
					GRIN2D
					RAB39B
					SLC9A7
					ALG13
					AUTS2
					TDP2
					FARS2
					PPARG
					ACAT1
					NF2
					DPYS
					NUP88
					SHROOM4
					COA8
					NAALADL2
