# Supplementary material for: Study on the Sleep-Improvement Effects of Hemerocallis citrina Baroni in Drosophila melanogaster and Targeted Screening to Identify Its Active Components and Mechanism
Source: Foods. 2021 Apr 17;10(4):883. doi: 10.3390/foods10040883 (PMC8072781; doi:10.3390/foods10040883)
Supplement: Supplementary file 1 [file foods-10-00883-s001.zip › Supplementary materials/Table S4 Intersection between targets of HC and target of sleep.xlsx]

## Sheet: Sheet1
Table S4 Intersection between targets of HC and target of sleep
EDN1
IGF1
CHRNA10
NKX2-5
NOS2
CACNA2D1
LEP
HERC2
BRCA1
CYP2D6
CYP2C19
COL1A1
MAOA
APOE
QDPR
SHBG
BCHE
DRD3
TF
ADRA2A
GHRL
IRS1
LRRK2
MAPK10
EZR
FGFR3
IL5
AGT
OPRK1
CHRM1
DBH
CRP
GLA
HSPA8
NQO2
PNOC
TCF4
ADRA1A
UBE2N
HP
ECE1
NPPA
DCX
CYP19A1
ADRB1
TNF
EGF
GNRH1
IL1A
CREBBP
PARK7
SELP
F2
FDFT1
LGALS4
SLC29A3
PTGS2
CTNNB1
ADH1C
CLIP2
CYP2C9
IL18
BMP2
TAC1
ESR1
SST
GCH1
SNCA
HRAS
DHCR7
VEGFA
SREBF2
TGFB1
ADRA1D
NTS
NLGN3
CCNA2
TIMP1
IL13
GSK3B
GPD1L
GPT
FARS2
ALDH5A1
GABRA1
SLC2A1
HMBS
BSG
GRIN3A
SYP
HMGCR
GSR
GGT1
DBP
IDO1
HMOX1
GLO1
INS
HTR1A
BGLAP
FMR1
SLC5A7
HDAC4
GDNF
NTRK2
IL10
IAPP
MDM2
SOD1
IL4
TRHR
GNE
G6PD
HDAC8
VIP
CYBB
GUSB
FBP1
PTH
DCPS
SRC
HBB
KNG1
RUNX2
PGR
ODC1
HTR1D
CXCL10
CCL5
TP53
LAMB2
CAT
NONO
MBP
GABRA5
ADRB3
ADM
SIRT1
IL1B
REN
G6PC
CHRM3
WARS2
ADNP
POMC
IGFBP3
ALB
SREBF1
DLK1
HTR2A
TPH2
GAPDH
TLR2
P2RX7
NDP
BRAF
EPO
AANAT
SLC17A5
NR1D1
COMT
SLC6A3
DRG2
AVP
DRD1
SLC6A2
ADRA2C
ARHGAP11A
RBFOX3
SLC6A4
NGF
CALB1
GJA1
MECP2
NOS1
TBK1
PRL
SQSTM1
MTHFR
ACAT1
PTGDR
HTR2C
DRD5
PON1
BDNF
EDC3
CD36
TNFSF15
ADORA2A
KCNH2
DUOX2
APOB
CASP8
AQP4
PPARG
TRH
CALCA
MAPT
RET
CXCL8
CRY1
SELE
CNR1
ABCB1
NR3C1
FAAH
IL17A
MTOR
MAPK14
SMPD1
TH
DLG4
ALG13
EGR2
MPO
PDGFB
ELN
SPR
EDNRB
CPT1B
MBD4
TPH1
ATXN3
DPYS
HSPA1A
MC1R
GBA
PER2
CCK
ADRB2
CTSD
FBN1
CPQ
AIF1
ACHE
CTCF
CCL2
ADA
IL6
TRPM4
CASP3
HSP90AA1
ACE
NSUN2
COL3A1
SYT1
ASPM
IL2RA
TTR
HTR2B
MAOB
PTGDS
ATP1A2
CYP1A2
BACE1
MAP2K5
IGF2
DNMT1
HTR1B
ADRA2B
HIBCH
HTT
ADORA1
IL2
FOS
IFNG
RETN
OPRD1
LGI1
ICAM1
MAPK3
TPO
HIF1A
RASD1
GRN
PTS
DDC
NOS3
KIF15
CHRM2
ERF
DKK1
CDKN1C
GFAP
OPRM1
TLR4
BSCL2
SERPINE1
VCAM1
ADH1B
CDK5
GCG
ATP12A
IDUA
AKT1
CYP2B6
GH1
MAP2K1
TXN
APOA1
RELN
PRRT2
AR
GAD1
GABRA3
HDC
IL2RB
BAX
CP
PDYN
CD40LG
CYP3A4
SCN5A
CACNA1I
APP
RPS6KA3
PAH
GHRH
MMP9
ADIPOQ
