# Supplementary material for: Study on the Sleep-Improvement Effects of Hemerocallis citrina Baroni in Drosophila melanogaster and Targeted Screening to Identify Its Active Components and Mechanism
Source: Foods. 2021 Apr 17;10(4):883. doi: 10.3390/foods10040883 (PMC8072781; doi:10.3390/foods10040883)
Supplement: Supplementary file 1 [file foods-10-00883-s001.zip › Supplementary materials/Table S5 The C-T-P network topology analysis for top 20 targets.xlsx]

## Sheet: Sheet1
Table S5 The C-T-P network topology analysis for top 20 targets
Target	Degree	Betweenness Centrality	Closeness Centrality
TNF	46	0.061688	0.518219
AKT1	39	0.041111	0.470012
INS	38	0.043144	0.498054
IL6	37	0.030722	0.468864
CAT	36	0.040309	0.487929
ALB	35	0.03335	0.470012
SOD1	35	0.031602	0.480601
ACHE	33	0.030826	0.462094
PTGS2	33	0.023312	0.435868
TP53	33	0.028065	0.452297
MAPK3	32	0.029234	0.453365
EPX	28	0.020329	0.438857
NOS2	26	0.010904	0.410695
HMOX1	24	0.00926	0.404636
VEGFA	23	0.012587	0.407211
F2	22	0.015555	0.416938
CASP3	21	0.012219	0.420591
CXCL8	21	0.009198	0.408946
MAPK14	21	0.008896	0.393846
MPO	21	0.008341	0.405491
