# Supplementary material for: Study on the Sleep-Improvement Effects of Hemerocallis citrina Baroni in Drosophila melanogaster and Targeted Screening to Identify Its Active Components and Mechanism
Source: Foods. 2021 Apr 17;10(4):883. doi: 10.3390/foods10040883 (PMC8072781; doi:10.3390/foods10040883)
Supplement: Supplementary file 1 [file foods-10-00883-s001.zip › Supplementary materials/Table S6 The PPI network of Drosophila melanogaster constructed by intersection targets.xlsx]

## Sheet: Sheet1
Table S6 The PPI network of Drosophila melanogaster constructed by intersection targets
target	Degree	BetweennessCentrality	ClosenessCentrality
Cat	8	0.235769	0.37037
Sod	8	0.260769	0.366972
Akt1	8	0.382863	0.36036
ple	8	0.352564	0.246914
Sir2	5	0.232051	0.333333
cathD	5	0.0964103	0.325203
awd	5	0.391026	0.338983
Ddc	5	0.0262821	0.204082
Egfr	5	0.216154	0.251572
wg	4	0.252051	0.30303
F2	4	0.0113248	0.305344
Tbh	4	0.023718	0.203046
htt	3	0.05	0.300752
Hn	3	0	0.20202
Syt1	3	0.05	0.205128
Gapdh2	3	0.0042735	0.283688
Src42A	3	0.0585897	0.28777
Ace	2	0	0.28169
egr	2	0.0569231	0.273973
gskt	2	0	0.283688
Zw	2	0.00042735	0.275862
Dat	2	0	0.201005
Trh	2	0	0.17094
kay	2	0.0113248	0.206186
crq	2	0	0.204082
HDAC4	2	0.05	0.254777
HLH106	2	0.0974359	0.258065
Hmgcr	2	0.05	0.208333
Pu	2	0.357692	0.28777
Tsf1	2	0	0.261438
hep	2	0.020812	0.231214
Decay	1	0	0.266667
CG1707	1	0	0.27027
Cdk5	1	0	0.232558
Wwox	1	0	0.20202
Fmr1	1	0	1
pgc	1	0	1
Gad1	1	0	0.199005
Mtor	1	0	0.204082
betaggt-I	1	0	0.17316
Lrrk	1	0	0.199005
comt	1	0	0.17094
grn	1	0	0.199005
